# Supplementary material for: 4-[2-(Hydrogen phosphonato)-2-hydroxy-2-phosphonoethyl]pyridinium
Source: Acta Crystallogr Sect E Struct Rep Online. 2011 Mar 31;67(Pt 4):o1025. doi: 10.1107/S1600536811011408 (PMC3099945; doi:10.1107/S1600536811011408)
Supplement: Supplementary file 1 [file e-67-o1025-sup1.cif]

##############################################################################
###                                                                        ###
###        Electronic paper (Acta Crystallographica Section E)             ###
###                                                                        ###
##############################################################################
#                                                                            #
# This CIF contains the data in a paper accepted for publication in Acta     #
# Crystallographica Section E. It conforms to the requirements of Notes      #
# for Authors for Section E, and has been peer reviewed under the auspices   #
# of the IUCr Commission on Journals.                                        #
#                                                                            #
# Full details of the Crystallographic Information File format               #
# are given in the paper "The Crystallographic Information File (CIF):       #
# a New Standard Archive File for Crystallography" by S. R. Hall, F. H.      #
# Allen and I. D. Brown [Acta Cryst. (1991), A47, 655-685].                  #
#                                                                            #
# The current version of the core CIF dictionary is obtainable from          #
# ftp://ftp.iucr.org/pub/cif_core.dic. The current version number is 2.4.    #
#                                                                            #
# Software is freely available for graphical display of the structure(s) in  #
# this CIF.  For information consult the CIF home page http://www.iucr.org/  #
# cif/home.html                                                              #
#                                                                            #
# This file may be used for bona fide research purposes within the           #
# scientific community so long as proper attribution is given to the journal # 
# article from which it was obtained.                                        #
#                                                                            #
##############################################################################
                                             
data_I
_audit_creation_method     SHELXL-97
_chemical_name_systematic
;
4-[2-(Hydrogen phosphonato)-2-hydroxy-2-phosphonoethyl]pyridinium
;
_chemical_name_common     ?
_chemical_formula_moiety     'C7 H11 N O7 P2'
_chemical_formula_sum     'C7 H11 N O7 P2'
_chemical_formula_iupac     'C7 H11 N O7 P2'
_chemical_formula_weight     283.11
_chemical_melting_point     ?
_symmetry_cell_setting     monoclinic
_symmetry_space_group_name_H-M     'P 21/n '
_symmetry_space_group_name_Hall     '-P 2yn'
loop_
    _symmetry_equiv_pos_as_xyz
    'x, y, z'
    '-x+1/2, y+1/2, -z+1/2'
    '-x, -y, -z'
    'x-1/2, -y-1/2, z-1/2'
_cell_length_a     10.083(2)
_cell_length_b     9.4713(19)
_cell_length_c     11.708(2)
_cell_angle_alpha     90.00
_cell_angle_beta     94.87(3)
_cell_angle_gamma     90.00
_cell_volume     1114.1(4)
_cell_formula_units_Z     4
_cell_measurement_reflns_used     10067
_cell_measurement_theta_min     3.345
_cell_measurement_theta_max     27.565
_cell_measurement_temperature     293(2)
_exptl_crystal_description     block
_exptl_crystal_colour     colorless
_exptl_crystal_size_max     0.3
_exptl_crystal_size_mid     0.25
_exptl_crystal_size_min     0.2
_exptl_crystal_density_diffrn     1.688
_exptl_crystal_density_meas     ?
_exptl_crystal_density_method     'not measured'
_exptl_crystal_F_000     584
_exptl_absorpt_coefficient_mu     0.415
_exptl_absorpt_correction_type     multi-scan
_exptl_absorpt_process_details     '(CrystalClear; Rigaku/MSC, 2005)'
_exptl_absorpt_correction_T_min     0.880
_exptl_absorpt_correction_T_max     0.92
_exptl_special_details     ?
_diffrn_ambient_temperature     293(2)
_diffrn_radiation_type     MoK\a
_diffrn_radiation_wavelength     0.71073
_diffrn_radiation_source     'fine-focus sealed tube'
_diffrn_radiation_monochromator     graphite
_diffrn_measurement_device_type     'Rigaku Mercury'
_diffrn_measurement_method     'dtfind.ref'
_diffrn_detector_area_resol_mean     13.6612
_diffrn_reflns_number     11137
_diffrn_reflns_av_R_equivalents     0.0512
_diffrn_reflns_av_sigmaI/netI     0.0407
_diffrn_reflns_theta_min     3.34
_diffrn_reflns_theta_max     27.48
_diffrn_reflns_theta_full     27.48
_diffrn_measured_fraction_theta_max     0.997
_diffrn_measured_fraction_theta_full     0.997
_diffrn_reflns_limit_h_min     -13
_diffrn_reflns_limit_h_max     13
_diffrn_reflns_limit_k_min     -12
_diffrn_reflns_limit_k_max     12
_diffrn_reflns_limit_l_min     -15
_diffrn_reflns_limit_l_max     15
_diffrn_standards_number     ?
_diffrn_standards_interval_count     ?
_diffrn_standards_interval_time     ?
_diffrn_standards_decay_%     ?
_refine_special_details
;
 Refinement of F^2^ against ALL reflections.  The weighted R-factor wR and
 goodness of fit S are based on F^2^, conventional R-factors R are based
 on F, with F set to zero for negative F^2^. The threshold expression of
 F^2^ > 2sigma(F^2^) is used only for calculating R-factors(gt) etc. and is
 not relevant to the choice of reflections for refinement.  R-factors based
 on F^2^ are statistically about twice as large as those based on F, and R-
 factors based on ALL data will be even larger.
;
_reflns_number_total     2548
_reflns_number_gt     2093
_reflns_threshold_expression     >2sigma(I)
_refine_ls_structure_factor_coef     Fsqd
_refine_ls_matrix_type     full
_refine_ls_R_factor_all     0.0696
_refine_ls_R_factor_gt     0.0510
_refine_ls_wR_factor_gt     0.1090
_refine_ls_wR_factor_ref     0.1172
_refine_ls_goodness_of_fit_ref     1.019
_refine_ls_restrained_S_all     1.019
_refine_ls_number_reflns     2548
_refine_ls_number_parameters     174
_refine_ls_number_restraints     5
_refine_ls_hydrogen_treatment     mixed
_refine_ls_weighting_scheme     calc
_refine_ls_weighting_details
         'calc w=1/[\s^2^(Fo^2^)+(0.0537P)^2^+1.1500P] where P=(Fo^2^+2Fc^2^)/3'
_atom_sites_solution_hydrogens     geom
_atom_sites_solution_primary     direct
_atom_sites_solution_secondary     difmap
_refine_ls_shift/su_max     0.000
_refine_ls_shift/su_mean     0.000
_refine_diff_density_max     0.297
_refine_diff_density_min     -0.292
_refine_ls_extinction_method     none
_refine_ls_extinction_coef     ?
loop_
    _atom_type_symbol
    _atom_type_description
    _atom_type_scat_dispersion_real
    _atom_type_scat_dispersion_imag
    _atom_type_scat_source
    'C' 'C' 0.0033 0.0016
                         'International Tables Vol C Tables 4.2.6.8 and 6.1.1.4'
    'H' 'H' 0.0000 0.0000
                         'International Tables Vol C Tables 4.2.6.8 and 6.1.1.4'
    'N' 'N' 0.0061 0.0033
                         'International Tables Vol C Tables 4.2.6.8 and 6.1.1.4'
    'O' 'O' 0.0106 0.0060
                         'International Tables Vol C Tables 4.2.6.8 and 6.1.1.4'
    'P' 'P' 0.1023 0.0942
                         'International Tables Vol C Tables 4.2.6.8 and 6.1.1.4'
_computing_data_collection     'CrystalClear (Rigaku/MSC, 2005)'
_computing_cell_refinement     'CrystalClear (Rigaku/MSC, 2005)'
_computing_data_reduction     'CrystalClear (Rigaku/MSC, 2005)'
_computing_structure_solution     'SHELXS97 (Sheldrick, 2008)'
_computing_structure_refinement     'SHELXL97 (Sheldrick, 2008)'
_computing_molecular_graphics     'SHELXTL (Sheldrick, 2008)'
_computing_publication_material     'SHELXTL (Spek, 2009)'
loop_
    _atom_site_type_symbol
    _atom_site_label
    _atom_site_fract_x
    _atom_site_fract_y
    _atom_site_fract_z
    _atom_site_U_iso_or_equiv
    _atom_site_adp_type
    _atom_site_calc_flag
    _atom_site_refinement_flags
    _atom_site_occupancy
    _atom_site_disorder_assembly
    _atom_site_disorder_group
    P P1 0.66199(6) 0.19546(7) 0.09909(6) 0.01961(18) Uani d . 1 . .
    P P2 0.87076(6) 0.20407(7) 0.30954(6) 0.01825(18) Uani d . 1 . .
    O O1 0.88791(18) 0.0416(2) 0.12393(16) 0.0229(4) Uani d D 1 . .
    H H1A 0.846(3) -0.021(3) 0.151(3) 0.041(10) Uiso d D 1 . .
    O O2 0.81307(19) 0.3435(2) 0.34177(16) 0.0277(4) Uani d . 1 . .
    O O3 1.01876(18) 0.1862(2) 0.33689(16) 0.0275(5) Uani d . 1 . .
    O O4 0.79155(19) 0.0847(2) 0.36597(16) 0.0258(4) Uani d D 1 . .
    H H4A 0.827(4) 0.008(3) 0.370(3) 0.059(12) Uiso d D 1 . .
    O O5 0.58172(19) 0.0799(2) 0.1556(2) 0.0327(5) Uani d D 1 . .
    H H5A 0.613(4) 0.000(2) 0.157(3) 0.069(14) Uiso d D 1 . .
    O O6 0.6632(2) 0.1660(2) -0.02975(18) 0.0341(5) Uani d D 1 . .
    H H6A 0.619(4) 0.218(4) -0.072(3) 0.059(13) Uiso d D 1 . .
    O O7 0.60449(17) 0.33631(19) 0.12698(17) 0.0269(5) Uani d . 1 . .
    N N1 1.3345(2) 0.3264(3) 0.1400(2) 0.0362(6) Uani d D 1 . .
    H H2A 1.4152(19) 0.334(4) 0.143(3) 0.058(12) Uiso d D 1 . .
    C C2 1.2820(3) 0.2028(3) 0.1039(3) 0.0331(7) Uani d . 1 . .
    H H2 1.3374 0.1275 0.0894 0.040 Uiso calc R 1 . .
    C C3 1.1465(3) 0.1875(3) 0.0883(2) 0.0279(6) Uani d . 1 . .
    H H3 1.1097 0.1020 0.0625 0.033 Uiso calc R 1 . .
    C C4 1.0641(3) 0.2998(3) 0.1109(2) 0.0221(6) Uani d . 1 . .
    C C5 1.1232(3) 0.4260(3) 0.1492(3) 0.0334(7) Uani d . 1 . .
    H H5 1.0705 0.5024 0.1662 0.040 Uiso calc R 1 . .
    C C6 1.2600(3) 0.4372(4) 0.1618(3) 0.0413(8) Uani d . 1 . .
    H H6 1.2999 0.5220 0.1855 0.050 Uiso calc R 1 . .
    C C7 0.9147(2) 0.2907(3) 0.0868(2) 0.0234(6) Uani d . 1 . .
    H H7A 0.8954 0.2725 0.0055 0.028 Uiso calc R 1 . .
    H H7B 0.8777 0.3826 0.1023 0.028 Uiso calc R 1 . .
    C C8 0.8396(2) 0.1788(2) 0.1534(2) 0.0166(5) Uani d . 1 . .
loop_
    _atom_site_aniso_label
    _atom_site_aniso_U_11
    _atom_site_aniso_U_22
    _atom_site_aniso_U_33
    _atom_site_aniso_U_12
    _atom_site_aniso_U_13
    _atom_site_aniso_U_23
    P1 0.0118(3) 0.0169(3) 0.0293(4) 0.0002(3) -0.0028(2) -0.0001(3)
    P2 0.0170(3) 0.0162(3) 0.0213(3) 0.0004(3) -0.0001(2) -0.0024(3)
    O1 0.0193(9) 0.0172(10) 0.0326(10) 0.0020(8) 0.0050(8) -0.0043(8)
    O2 0.0302(10) 0.0183(10) 0.0349(11) 0.0020(8) 0.0048(8) -0.0068(8)
    O3 0.0193(10) 0.0355(11) 0.0265(10) 0.0036(8) -0.0060(7) -0.0050(9)
    O4 0.0287(11) 0.0186(10) 0.0310(10) 0.0019(8) 0.0082(8) 0.0040(8)
    O5 0.0167(10) 0.0234(12) 0.0577(14) -0.0027(8) 0.0011(9) 0.0076(10)
    O6 0.0316(11) 0.0390(13) 0.0294(11) 0.0093(10) -0.0116(9) -0.0025(10)
    O7 0.0161(9) 0.0177(10) 0.0466(12) 0.0012(8) 0.0018(8) -0.0016(8)
    N1 0.0154(12) 0.0549(18) 0.0386(15) -0.0072(12) 0.0046(10) -0.0016(13)
    C2 0.0199(14) 0.0435(19) 0.0368(16) 0.0047(13) 0.0074(12) 0.0006(14)
    C3 0.0225(14) 0.0300(16) 0.0319(15) -0.0022(12) 0.0060(11) -0.0039(12)
    C4 0.0180(13) 0.0260(14) 0.0229(13) -0.0027(11) 0.0051(10) 0.0022(11)
    C5 0.0240(15) 0.0265(16) 0.0507(19) -0.0058(12) 0.0094(13) -0.0057(14)
    C6 0.0262(16) 0.043(2) 0.055(2) -0.0144(15) 0.0074(14) -0.0112(16)
    C7 0.0144(12) 0.0248(14) 0.0311(14) -0.0015(11) 0.0021(10) 0.0059(12)
    C8 0.0129(11) 0.0129(12) 0.0236(12) 0.0017(9) -0.0004(9) -0.0007(10)
_geom_special_details
;
 All esds (except the esd in the dihedral angle between two l.s. planes)
 are estimated using the full covariance matrix.  The cell esds are taken
 into account individually in the estimation of esds in distances, angles
 and torsion angles; correlations between esds in cell parameters are only
 used when they are defined by crystal symmetry.  An approximate (isotropic)
 treatment of cell esds is used for estimating esds involving l.s. planes.
;
loop_
    _geom_bond_atom_site_label_1
    _geom_bond_atom_site_label_2
    _geom_bond_site_symmetry_2
    _geom_bond_distance
    _geom_bond_publ_flag
    P1 O7 . 1.5015(19) ?
    P1 O6 . 1.535(2) ?
    P1 O5 . 1.543(2) ?
    P1 C8 . 1.855(2) ?
    P2 O2 . 1.5038(19) ?
    P2 O3 . 1.5090(19) ?
    P2 O4 . 1.563(2) ?
    P2 C8 . 1.844(3) ?
    O1 C8 . 1.440(3) ?
    O1 H1A . 0.806(18) ?
    O4 H4A . 0.811(18) ?
    O5 H5A . 0.821(19) ?
    O6 H6A . 0.81(4) ?
    N1 C6 . 1.328(4) ?
    N1 C2 . 1.339(4) ?
    N1 H2A . 0.815(19) ?
    C2 C3 . 1.371(4) ?
    C2 H2 . 0.9300 ?
    C3 C4 . 1.388(4) ?
    C3 H3 . 0.9300 ?
    C4 C5 . 1.392(4) ?
    C4 C7 . 1.512(3) ?
    C5 C6 . 1.379(4) ?
    C5 H5 . 0.9300 ?
    C6 H6 . 0.9300 ?
    C7 C8 . 1.551(3) ?
    C7 H7A . 0.9700 ?
    C7 H7B . 0.9700 ?
loop_
    _geom_angle_atom_site_label_1
    _geom_angle_atom_site_label_2
    _geom_angle_atom_site_label_3
    _geom_angle_site_symmetry_1
    _geom_angle_site_symmetry_3
    _geom_angle
    _geom_angle_publ_flag
    O7 P1 O6 . . 114.23(12) ?
    O7 P1 O5 . . 108.10(12) ?
    O6 P1 O5 . . 109.93(13) ?
    O7 P1 C8 . . 112.34(11) ?
    O6 P1 C8 . . 103.49(12) ?
    O5 P1 C8 . . 108.59(11) ?
    O2 P2 O3 . . 116.23(11) ?
    O2 P2 O4 . . 107.85(11) ?
    O3 P2 O4 . . 111.15(11) ?
    O2 P2 C8 . . 108.99(11) ?
    O3 P2 C8 . . 106.16(11) ?
    O4 P2 C8 . . 105.97(11) ?
    C8 O1 H1A . . 112(2) ?
    P2 O4 H4A . . 116(3) ?
    P1 O5 H5A . . 117(3) ?
    P1 O6 H6A . . 117(3) ?
    C6 N1 C2 . . 122.5(3) ?
    C6 N1 H2A . . 120(3) ?
    C2 N1 H2A . . 117(3) ?
    N1 C2 C3 . . 119.8(3) ?
    N1 C2 H2 . . 120.1 ?
    C3 C2 H2 . . 120.1 ?
    C2 C3 C4 . . 119.9(3) ?
    C2 C3 H3 . . 120.0 ?
    C4 C3 H3 . . 120.0 ?
    C3 C4 C5 . . 118.2(2) ?
    C3 C4 C7 . . 121.6(2) ?
    C5 C4 C7 . . 120.1(2) ?
    C6 C5 C4 . . 119.8(3) ?
    C6 C5 H5 . . 120.1 ?
    C4 C5 H5 . . 120.1 ?
    N1 C6 C5 . . 119.7(3) ?
    N1 C6 H6 . . 120.2 ?
    C5 C6 H6 . . 120.2 ?
    C4 C7 C8 . . 117.8(2) ?
    C4 C7 H7A . . 107.9 ?
    C8 C7 H7A . . 107.9 ?
    C4 C7 H7B . . 107.9 ?
    C8 C7 H7B . . 107.9 ?
    H7A C7 H7B . . 107.2 ?
    O1 C8 C7 . . 107.8(2) ?
    O1 C8 P2 . . 108.77(16) ?
    C7 C8 P2 . . 111.14(17) ?
    O1 C8 P1 . . 109.33(16) ?
    C7 C8 P1 . . 105.54(16) ?
    P2 C8 P1 . . 114.04(13) ?
loop_
    _geom_hbond_atom_site_label_D
    _geom_hbond_atom_site_label_H
    _geom_hbond_atom_site_label_A
    _geom_hbond_site_symmetry_A
    _geom_hbond_distance_DH
    _geom_hbond_distance_HA
    _geom_hbond_distance_DA
    _geom_hbond_angle_DHA
    O1 H1A O2 2_645 0.806(18) 2.06(2) 2.816(3) 156(3)
    O4 H4A O7 2_645 0.811(18) 1.765(19) 2.574(3) 176(4)
    O5 H5A O2 2_645 0.821(19) 1.657(19) 2.477(3) 175(4)
    N1 H2A O7 1_655 0.815(19) 1.93(2) 2.741(3) 171(4)
    O6 H6A O3 4_565 0.81(4) 1.67(4) 2.476(3) 175(4)
data_global
_journal_date_recd_electronic     2011-03-19
_journal_date_accepted     2011-03-28
_journal_name_full     'Acta Crystallographica, Section E'
_journal_year     2011
_journal_volume     67
_journal_issue      4
_journal_page_first     o1025
_journal_page_last     o1025
_journal_paper_category     QO
_journal_coeditor_code     NG5136
_publ_contact_author_name     'Prof Rong-Xin Yuan'
_publ_contact_author_address
;
College of Chemistry & Materials Engineering
Jiangsu Laboratory of Advanced Functional Materials
Changshu Institute of Technology
Changshu, 215500, Jiangsu
People's Republic of China
College of Chemistry & Chemical Engineering
Jiangsu University
Zhenjiang, 212013, Jiangsu
People's Republic of China
;
_publ_contact_author_email     wflchem@hotmail.com
_publ_contact_author_fax     (+86)51252251842
_publ_contact_author_phone     (+86)51252251842
_publ_section_title
;
4-[2-(Hydrogen phosphonato)-2-hydroxy-2-phosphonoethyl]pyridinium
;
loop_
    _publ_author_name
    _publ_author_address
    'Wang, Feng-Lei'
;
College of Chemistry & Chemical Engineering
Jiangsu University
Zhenjiang, 212013, Jiangsu
People's Republic of China
;
    'Yuan, Rong-Xin'
;
College of Chemistry & Materials Engineering
Jiangsu Laboratory of Advanced Functional Materials
Changshu Institute of Technology
Changshu, 215500, Jiangsu
People's Republic of China
and
College of Chemistry & Chemical Engineering
Jiangsu University
Zhenjiang, 212013, Jiangsu
People's Republic of China
;
    'Xie, Ji-Min'
;
College of Chemistry & Chemical Engineering
Jiangsu University
Zhenjiang, 212013, Jiangsu
People's Republic of China
;
_publ_section_synopsis     .
