# Supplementary material for: 4-[2-(Hydrogen phosphonato)-2-hydroxy-2-phosphonoethyl]pyridinium
Source: Acta Crystallogr Sect E Struct Rep Online. 2011 Mar 31;67(Pt 4):o1025. doi: 10.1107/S1600536811011408 (PMC3099945; doi:10.1107/S1600536811011408)
Supplement: Supplementary file 2 [file e-67-o1025-Isup2.hkl]

# 
# h,k,l, Fc-squared, Fo-squared, sigma(Fo-squared) and status flag 
# 
data_I
_shelx_title ' 1 in P2(1)/n' 
_shelx_refln_list_code          4 
_shelx_F_calc_maximum      226.97 
_exptl_crystal_F_000       584.00 
_reflns_d_resolution_high  0.7701 
 
loop_ 
 _symmetry_equiv_pos_as_xyz 
 'x, y, z' 
 '-x+1/2, y+1/2, -z+1/2' 
 '-x, -y, -z' 
 'x-1/2, -y-1/2, z-1/2' 
 
_cell_length_a    10.0829 
_cell_length_b     9.4713 
_cell_length_c    11.7080 
_cell_angle_alpha  90.000 
_cell_angle_beta   94.870 
_cell_angle_gamma  90.000 
 
_shelx_F_squared_multiplier     1.000 
 
loop_ 
 _refln_index_h 
 _refln_index_k 
 _refln_index_l 
 _refln_F_squared_calc 
 _refln_F_squared_meas 
 _refln_F_squared_sigma 
 _refln_observed_status 
   2   0   0     5084.27     4740.35     50.15 o 
   4   0   0    18807.70    18227.56    210.07 o 
   6   0   0     1401.21     1514.29     29.45 o 
   8   0   0      196.94      244.80     15.63 o 
  10   0   0      132.51      142.50     13.45 o 
  12   0   0      196.63      158.51     25.58 o 
   2   1   0        1.12       15.40      2.27 o 
   3   1   0      130.66      112.16      3.61 o 
   4   1   0     1405.35     1673.77     17.95 o 
   5   1   0       23.91       38.03      3.67 o 
   6   1   0        5.43        7.94      4.31 o 
   7   1   0      104.97      110.25      6.93 o 
   8   1   0      972.55      875.17     18.60 o 
   9   1   0      644.54      584.39     16.19 o 
  10   1   0      617.66      616.29     21.06 o 
  11   1   0       91.23      135.26     13.31 o 
  12   1   0        0.59        3.12     15.60 o 
  13   1   0       77.77       74.21     21.62 o 
   0   2   0    19864.21    17160.15    111.14 o 
   1   2   0     9050.47     7878.02     72.42 o 
   2   2   0       30.09       26.89      2.81 o 
   3   2   0      363.67      333.53      6.61 o 
   4   2   0     2493.10     2478.25     27.75 o 
   5   2   0     1834.01     1748.34     24.72 o 
   6   2   0     3204.20     3203.69     32.95 o 
   7   2   0       37.94       36.90      4.35 o 
   8   2   0        0.13       11.90      4.31 o 
   9   2   0      171.23      172.62     12.08 o 
  10   2   0      497.14      502.28     19.14 o 
  11   2   0      569.09      577.94     26.63 o 
  12   2   0      106.80      117.54     19.39 o 
   1   3   0      251.41      307.39      6.15 o 
   2   3   0      218.13      226.76      6.20 o 
   3   3   0     1086.74     1100.08     15.05 o 
   4   3   0     1394.72     1429.34     22.85 o 
   5   3   0      979.11     1007.81     18.58 o 
   6   3   0     1018.02      996.71     20.09 o 
   7   3   0      819.41      781.14     19.34 o 
   8   3   0      184.39      191.99     13.25 o 
   9   3   0      758.16      742.92     23.15 o 
  10   3   0       78.37       90.04     13.39 o 
  11   3   0      172.09      187.97     20.32 o 
  12   3   0        2.39       18.19     18.60 o 
   0   4   0      193.10      249.86     11.60 o 
   1   4   0       46.23       83.79      6.40 o 
   2   4   0      263.03      304.91      9.46 o 
   3   4   0        1.66        5.94      3.20 o 
   4   4   0       78.47       73.17      5.08 o 
   5   4   0     5521.89     5649.68     75.83 o 
   6   4   0       61.28       60.78      6.57 o 
   7   4   0     1635.66     1607.37     34.44 o 
   8   4   0      198.50      167.75     11.73 o 
   9   4   0      700.63      718.99     31.53 o 
  10   4   0       46.56       63.33     14.62 o 
  11   4   0     1263.47     1294.00     44.40 o 
  12   4   0       23.36       45.71     16.23 o 
   1   5   0      787.78      892.61     15.50 o 
   2   5   0      394.70      366.52      9.21 o 
   3   5   0       71.49       50.35      5.50 o 
   4   5   0       87.93      115.67      6.71 o 
   5   5   0     1795.74     1835.16     43.14 o 
   6   5   0      195.95      186.70     10.15 o 
   7   5   0     1331.71     1323.54     36.07 o 
   8   5   0       41.47       49.72     11.51 o 
   9   5   0      623.24      610.20     27.15 o 
  10   5   0      209.08      228.11     26.75 o 
  11   5   0      174.58      224.22     21.89 o 
   0   6   0     2812.21     3032.43     55.55 o 
   1   6   0     3299.10     3383.45     57.51 o 
   2   6   0       60.11       77.86      6.37 o 
   3   6   0      901.62      875.17     16.97 o 
   4   6   0      774.25      760.82     14.96 o 
   5   6   0     2194.00     2208.77     43.73 o 
   6   6   0     1964.73     1957.78     48.81 o 
   7   6   0       19.85       35.70     11.20 o 
   8   6   0        8.21       20.25     10.23 o 
   9   6   0      343.96      349.73     23.36 o 
  10   6   0      150.68      176.56     21.61 o 
  11   6   0       96.82      107.25     18.90 o 
   1   7   0       50.39       56.24      7.26 o 
   2   7   0        4.80        9.55      6.12 o 
   3   7   0       97.01       91.72      7.88 o 
   4   7   0       46.76       52.63      5.91 o 
   5   7   0      138.99      123.86     13.88 o 
   6   7   0      148.39      170.97     15.75 o 
   7   7   0      222.76      212.64     18.05 o 
   8   7   0      178.32      170.50     18.03 o 
   9   7   0      255.89      263.28     33.74 o 
  10   7   0       58.30       89.11     18.26 o 
   0   8   0     8841.77     9118.40    147.94 o 
   1   8   0      761.71      809.09     21.27 o 
   2   8   0      145.50      178.78     11.13 o 
   3   8   0      123.02      127.95     17.02 o 
   4   8   0     1256.84     1138.95     32.31 o 
   5   8   0      122.77      113.48     15.49 o 
   6   8   0      347.81      364.75     23.17 o 
   7   8   0        3.21        7.74     10.48 o 
   8   8   0       85.79      102.01     17.90 o 
   9   8   0        4.25       24.22     22.91 o 
   1   9   0       52.50       52.36      8.54 o 
   2   9   0      143.38      136.30     11.14 o 
   3   9   0       35.76       29.66      9.18 o 
   4   9   0        3.36       23.28     11.35 o 
   5   9   0       25.75       38.05     12.82 o 
   6   9   0       16.83       30.34     13.34 o 
   7   9   0       30.04       47.24     15.05 o 
   8   9   0      265.82      238.94     24.49 o 
   0  10   0     1403.98     1425.63     51.18 o 
   1  10   0      191.85      175.29     13.68 o 
   2  10   0        8.63       51.07     11.34 o 
   3  10   0       21.21       37.81     16.38 o 
   4  10   0      340.28      314.33     27.57 o 
   5  10   0        7.08       29.42     17.31 o 
   6  10   0      221.20      189.69     22.41 o 
   7  10   0       69.61       93.86     18.60 o 
   1  11   0        2.83        3.09      8.34 o 
   2  11   0      134.33      157.42     19.02 o 
   3  11   0        5.94       24.29     13.74 o 
   4  11   0      287.58      269.16     27.21 o 
   5  11   0       75.21       88.95     28.15 o 
   1  12   0      191.60      190.76     29.18 o 
   2  12   0       11.01        1.54     11.77 o 
 -13   0   1       47.70      119.75     32.98 o 
 -11   0   1       47.54       50.70     17.27 o 
  -9   0   1      404.34      379.12     18.91 o 
  -7   0   1       36.03       43.37      7.45 o 
  -5   0   1        5.23       13.53      8.20 o 
  -3   0   1      418.10      407.31      8.80 o 
   3   0   1    19767.55    18758.43    134.15 o 
   5   0   1    13072.64    13441.67    133.62 o 
   7   0   1      880.88      907.34     24.58 o 
   9   0   1       12.69       56.57     11.27 o 
  11   0   1        3.92       14.58     14.85 o 
 -13   1   1      159.23      204.45     28.28 o 
 -12   1   1       43.25       82.06     16.98 o 
 -11   1   1      904.12      908.91     28.43 o 
 -10   1   1      593.00      557.06     20.77 o 
  -9   1   1      162.16      158.19      9.44 o 
  -8   1   1        7.66       24.45      5.14 o 
  -7   1   1      924.40      919.70     16.84 o 
  -6   1   1     1451.84     1388.11     19.26 o 
  -5   1   1      513.09      454.34      9.01 o 
  -4   1   1      789.68      859.98     13.88 o 
  -3   1   1      980.62     1047.12     12.97 o 
  -2   1   1      722.31      749.45      9.64 o 
  -1   1   1     4592.84     4286.07     56.24 o 
   1   1   1     3255.53     3013.03     51.19 o 
   2   1   1      432.38      391.46      4.40 o 
   3   1   1     2633.04     2829.92     22.14 o 
   4   1   1      994.32      981.65     12.43 o 
   5   1   1      287.87      294.02      7.41 o 
   6   1   1       56.62       65.29      5.71 o 
   7   1   1       55.78       61.66      5.87 o 
   8   1   1      296.06      259.61     10.92 o 
   9   1   1      384.42      358.62     12.85 o 
  10   1   1      171.16      139.50     14.38 o 
  11   1   1        0.56        4.07      8.90 o 
  12   1   1      109.11      151.49     22.80 o 
 -12   2   1       86.61      100.70     32.26 o 
 -11   2   1       59.23       80.70     12.44 o 
 -10   2   1       52.63       45.67      9.73 o 
  -9   2   1      277.28      258.17     13.84 o 
  -8   2   1       59.94       61.92      7.97 o 
  -7   2   1      519.32      513.14     15.49 o 
  -6   2   1      393.87      391.08     12.43 o 
  -5   2   1      881.38      860.53     15.77 o 
  -4   2   1      737.29      849.06     16.52 o 
  -3   2   1     2142.04     2201.34     59.19 o 
  -2   2   1      913.02      672.84     12.08 o 
  -1   2   1     4089.28     3987.23     43.86 o 
   0   2   1     1545.16     1450.30     12.68 o 
   1   2   1       19.65       24.86      2.71 o 
   2   2   1     2476.80     2298.98     28.80 o 
   3   2   1     3071.07     2874.36     24.97 o 
   4   2   1     1737.72     1665.47     19.75 o 
   5   2   1     2357.60     2521.82     25.88 o 
   6   2   1       87.89      100.82      5.45 o 
   7   2   1     1760.10     1705.25     24.74 o 
   8   2   1      848.40      870.43     18.44 o 
   9   2   1      305.86      336.53     17.83 o 
  10   2   1      406.98      406.98     19.17 o 
  11   2   1       14.98       30.39     11.21 o 
  12   2   1      177.19      191.99     22.10 o 
 -12   3   1      468.89      434.32     26.97 o 
 -11   3   1      100.29      130.58     16.03 o 
 -10   3   1     1529.38     1455.38     41.59 o 
  -9   3   1        4.57       12.56      9.79 o 
  -8   3   1        2.60       -2.21      6.43 o 
  -7   3   1      299.30      307.05     15.33 o 
  -6   3   1     4690.75     4793.72     58.27 o 
  -5   3   1     1093.61     1151.22     19.79 o 
  -4   3   1      377.17      401.35     13.11 o 
  -3   3   1        2.49        0.10      1.40 o 
  -2   3   1     3940.85     4233.78     34.45 o 
  -1   3   1     1879.64     1952.60     20.04 o 
   0   3   1      308.83      289.14      6.10 o 
   1   3   1       14.73       19.06      2.31 o 
   2   3   1     5330.43     5676.40     55.89 o 
   3   3   1     2325.50     2516.72     25.35 o 
   4   3   1      470.90      458.39      7.58 o 
   5   3   1      432.43      412.70      8.03 o 
   6   3   1      574.02      505.82     10.05 o 
   7   3   1      177.96      161.71     11.11 o 
   8   3   1     1261.74     1176.07     27.02 o 
   9   3   1        8.37       17.67      8.78 o 
  10   3   1       10.08       10.13      9.16 o 
  11   3   1        3.07        6.50      9.31 o 
  12   3   1       41.78       71.02     26.65 o 
 -12   4   1        0.22       -1.77     10.06 o 
 -11   4   1       58.87       75.75     16.74 o 
 -10   4   1      345.53      352.33     22.88 o 
  -9   4   1      175.22      163.25     11.96 o 
  -8   4   1        5.25       15.60      7.21 o 
  -7   4   1       18.63       24.70      8.55 o 
  -6   4   1     6695.94     6647.83     76.46 o 
  -5   4   1      238.14      235.50      9.53 o 
  -4   4   1      450.07      543.09     12.75 o 
  -3   4   1      613.92      585.49     12.98 o 
  -2   4   1     3237.69     3275.29     31.94 o 
  -1   4   1      763.91      949.53     17.53 o 
   0   4   1      403.21      392.48      9.52 o 
   1   4   1      440.31      428.07      9.69 o 
   2   4   1     1214.80     1026.39     14.02 o 
   3   4   1        9.77       11.71      2.21 o 
   4   4   1     1349.03     1377.10     19.23 o 
   5   4   1      549.87      509.75     13.39 o 
   6   4   1       12.82       24.59     11.74 o 
   7   4   1      314.68      277.61     16.55 o 
   8   4   1     4539.98     4613.17     82.93 o 
   9   4   1      268.14      270.06     18.65 o 
  10   4   1     1119.60     1103.99     39.30 o 
  11   4   1       54.77       88.39     23.12 o 
  12   4   1      116.97      123.47     18.80 o 
 -11   5   1        2.07       20.97     18.71 o 
 -10   5   1      737.22      727.55     32.78 o 
  -9   5   1        9.70       32.61     13.42 o 
  -8   5   1      115.81      137.63     11.00 o 
  -7   5   1       18.70       27.60      7.26 o 
  -6   5   1     3483.95     3552.98     51.31 o 
  -5   5   1      361.36      391.90     12.56 o 
  -4   5   1      726.21      775.08     17.27 o 
  -3   5   1       15.48       18.39      4.79 o 
  -2   5   1     4695.64     4882.15     61.66 o 
  -1   5   1        1.32       12.77      6.64 o 
   0   5   1      409.43      464.35     12.35 o 
   1   5   1      340.84      330.65      8.91 o 
   2   5   1     1166.17     1264.36     18.74 o 
   3   5   1      294.43      300.75     12.32 o 
   4   5   1      395.21      412.26     16.32 o 
   5   5   1      748.61      744.22     24.06 o 
   6   5   1      147.58      149.29     12.71 o 
   7   5   1       35.31       49.97     10.27 o 
   8   5   1      549.61      506.36     24.01 o 
   9   5   1      362.92      359.60     23.80 o 
  10   5   1        6.18        6.71     12.36 o 
  11   5   1       15.77       22.54     13.32 o 
 -11   6   1       26.72       41.02     14.96 o 
 -10   6   1       25.08       38.31     14.05 o 
  -9   6   1        4.57       17.41     12.39 o 
  -8   6   1        4.65       -2.98      8.06 o 
  -7   6   1      142.21      157.52     17.51 o 
  -6   6   1     1549.65     1454.85     29.20 o 
  -5   6   1      394.33      360.35     13.21 o 
  -4   6   1      259.81      243.88     10.92 o 
  -3   6   1      401.81      441.43     11.45 o 
  -2   6   1     1083.38     1013.24     23.71 o 
  -1   6   1     1032.72     1123.73     49.94 o 
   0   6   1     3392.72     3435.74     42.67 o 
   1   6   1       37.28       32.04      4.93 o 
   2   6   1      259.56      240.23      9.43 o 
   3   6   1      513.48      472.32     11.71 o 
   4   6   1     3087.18     3016.81     51.56 o 
   5   6   1      585.87      561.93     23.48 o 
   6   6   1      140.48      139.03     16.63 o 
   7   6   1      479.43      501.26     23.99 o 
   8   6   1     1245.29     1194.34     38.36 o 
   9   6   1      131.51      148.57     19.15 o 
  10   6   1      224.94      256.17     22.55 o 
  11   6   1       37.16       35.54     15.79 o 
 -10   7   1      429.62      472.44     30.39 o 
  -9   7   1       37.58       50.66     15.32 o 
  -8   7   1        2.88        7.34     12.58 o 
  -7   7   1      170.75      173.15     18.48 o 
  -6   7   1      275.70      276.81     18.94 o 
  -5   7   1      518.17      484.65     16.81 o 
  -4   7   1       84.33       87.16      8.97 o 
  -3   7   1      117.64      124.43      8.58 o 
  -2   7   1      227.74      243.96     11.82 o 
  -1   7   1     1274.83     1290.66     30.57 o 
   0   7   1       54.05       44.56      6.88 o 
   1   7   1        0.35       17.44      6.72 o 
   2   7   1      201.53      177.86      9.65 o 
   3   7   1       17.33       14.44      6.36 o 
   4   7   1      261.04      251.55     12.63 o 
   5   7   1       67.27       78.10     12.31 o 
   6   7   1        3.89       11.39     10.74 o 
   7   7   1        1.05       -2.26      8.83 o 
   8   7   1       46.64       83.08     17.16 o 
   9   7   1       32.68       41.84     14.99 o 
  10   7   1      238.86      246.89     24.62 o 
  -9   8   1       23.16       -5.08     11.78 o 
  -8   8   1       71.73       90.37     17.09 o 
  -7   8   1       20.95       29.75     13.34 o 
  -6   8   1      226.91      205.05     20.27 o 
  -5   8   1      118.30      139.10     15.65 o 
  -4   8   1      154.82      156.84     14.25 o 
  -3   8   1        7.09       13.24      7.49 o 
  -2   8   1     1648.21     1661.09     32.62 o 
  -1   8   1     1014.01     1066.81     30.37 o 
   0   8   1     1270.01     1276.16     27.25 o 
   1   8   1       63.52       78.55      9.83 o 
   2   8   1      164.12      158.27     10.55 o 
   3   8   1     1043.61     1036.66     23.62 o 
   4   8   1      205.51      204.12     16.16 o 
   5   8   1     1326.97     1298.22     40.09 o 
   6   8   1        0.40        3.90     11.69 o 
   7   8   1       90.03      102.55     20.09 o 
   8   8   1       21.70       41.52     17.04 o 
   9   8   1       28.48       22.43     15.91 o 
  -8   9   1        0.26       10.60     19.84 o 
  -7   9   1      662.93      632.67     33.40 o 
  -6   9   1       64.05       59.75     14.57 o 
  -5   9   1      216.23      243.21     26.40 o 
  -4   9   1      302.73      289.43     19.10 o 
  -3   9   1        0.42       14.85      8.93 o 
  -2   9   1        1.18       42.87     16.17 o 
  -1   9   1      104.52      121.69     10.74 o 
   0   9   1      133.85      148.09     12.17 o 
   1   9   1       96.96      108.23     10.55 o 
   2   9   1       24.63       23.69      7.48 o 
   3   9   1        1.30       16.74      9.12 o 
   4   9   1        5.09        5.62      9.27 o 
   5   9   1        2.60       16.32     13.57 o 
   6   9   1        0.60       -3.49      8.56 o 
   7   9   1       53.26       72.48     16.00 o 
   8   9   1       58.55       62.97     16.76 o 
  -7  10   1       63.38       74.73     23.32 o 
  -6  10   1        0.17       22.19     17.83 o 
  -5  10   1      150.27      154.34     19.82 o 
  -4  10   1      220.15      203.95     20.30 o 
  -3  10   1       80.20       96.95     14.10 o 
  -2  10   1        2.48       16.76     12.09 o 
  -1  10   1      476.99      487.91     19.85 o 
   0  10   1        0.55       -2.56      7.49 o 
   1  10   1       72.53       87.71     10.63 o 
   2  10   1       29.00       37.44     13.50 o 
   3  10   1      366.96      375.16     25.64 o 
   4  10   1        1.48       10.38     16.41 o 
   5  10   1      482.39      471.22     29.28 o 
   6  10   1       65.61       62.83     17.98 o 
   7  10   1      152.70      148.06     21.20 o 
  -5  11   1      590.58      636.17     46.20 o 
  -4  11   1        3.91       38.39     16.82 o 
  -3  11   1       25.57       62.54     22.43 o 
  -2  11   1        0.13       11.49     12.22 o 
  -1  11   1      264.62      276.34     21.82 o 
   0  11   1       21.05       27.97     10.21 o 
   1  11   1       62.90       46.69     10.74 o 
   2  11   1       75.41       93.16     15.84 o 
   3  11   1       76.11      124.44     20.37 o 
   4  11   1       78.23       77.41     18.99 o 
   5  11   1      253.79      243.57     26.02 o 
  -2  12   1      300.04      313.71     39.69 o 
  -1  12   1        1.24      -10.47     17.58 o 
   0  12   1      422.82      426.45     63.77 o 
   1  12   1      107.34      122.21     28.95 o 
   2  12   1       18.48       52.77     31.32 o 
 -12   0   2       37.81       63.68     20.62 o 
 -10   0   2      158.22      173.74     15.93 o 
  -8   0   2      292.77      282.26     24.80 o 
  -6   0   2      168.51      220.26      9.83 o 
  -4   0   2      247.92      256.76      9.89 o 
  -2   0   2     7081.42     7193.88     56.24 o 
   0   0   2      956.66     1137.56     18.95 o 
   2   0   2    10141.75    10591.86    164.84 o 
   4   0   2      134.34      130.94      7.02 o 
   6   0   2     1025.43     1070.74     28.86 o 
   8   0   2      718.40      721.43     23.96 o 
  10   0   2        4.53       17.30      9.78 o 
  12   0   2      611.50      604.61     55.63 o 
 -13   1   2      207.15      239.55     45.35 o 
 -12   1   2     1695.60     1720.12     52.96 o 
 -11   1   2      257.30      278.44     22.52 o 
 -10   1   2      383.08      370.10     23.65 o 
  -9   1   2        0.92       -2.23      5.67 o 
  -8   1   2     1827.40     1751.47     27.53 o 
  -7   1   2      168.51      163.34      9.30 o 
  -6   1   2      274.28      258.32      9.28 o 
  -5   1   2       31.31       43.99      6.98 o 
  -4   1   2      154.02      195.38      7.35 o 
  -3   1   2      381.61      411.72     11.62 o 
  -2   1   2     7280.80     7084.47     37.93 o 
  -1   1   2     3420.62     3262.00     32.30 o 
   0   1   2    13650.38    12029.07     99.99 o 
   1   1   2     1080.50     1120.69     15.72 o 
   2   1   2     2655.89     2603.42     25.85 o 
   3   1   2     2775.79     2841.95     23.69 o 
   4   1   2    10677.64    11481.45     77.25 o 
   5   1   2      217.86      216.46      6.78 o 
   6   1   2     1080.03     1110.33     18.08 o 
   7   1   2       51.46       54.63      5.79 o 
   8   1   2       12.14       42.29      8.44 o 
   9   1   2       17.93       20.23      7.77 o 
  10   1   2      236.24      205.02     11.54 o 
  11   1   2       65.38       73.24     15.02 o 
  12   1   2      519.02      467.14     35.72 o 
 -12   2   2       67.61       85.41     19.02 o 
 -11   2   2       16.19       23.14      9.74 o 
 -10   2   2        1.13       20.16      9.56 o 
  -9   2   2       49.24       56.79     10.66 o 
  -8   2   2        0.17       10.10      8.63 o 
  -7   2   2      939.96      984.89     22.47 o 
  -6   2   2     2033.76     2137.42     36.45 o 
  -5   2   2       63.09       58.98      5.15 o 
  -4   2   2       58.31       62.00      8.54 o 
  -3   2   2     1498.98     1712.04     22.46 o 
  -2   2   2      613.69      575.44      6.66 o 
  -1   2   2     1508.36     1395.23     16.88 o 
   0   2   2      309.78      275.34      3.86 o 
   1   2   2      403.77      390.99      7.78 o 
   2   2   2     2819.19     2836.85     26.80 o 
   3   2   2       34.00       58.17      3.67 o 
   4   2   2      253.19      247.25      5.89 o 
   5   2   2        0.21        2.87      2.35 o 
   6   2   2     1090.12     1057.38     17.07 o 
   7   2   2      380.32      374.00     11.11 o 
   8   2   2     1187.36     1153.14     22.32 o 
   9   2   2       12.29       26.27      6.06 o 
  10   2   2       21.74       18.75     10.14 o 
  11   2   2      144.98      127.59     16.13 o 
  12   2   2      406.13      466.49     33.33 o 
 -12   3   2      218.12      213.26     23.98 o 
 -11   3   2     1112.24     1070.60     36.90 o 
 -10   3   2       87.89       93.64     12.25 o 
  -9   3   2       47.80       47.66      8.73 o 
  -8   3   2     1731.94     1730.61     35.26 o 
  -7   3   2     8345.03     8264.60     95.97 o 
  -6   3   2     2271.88     2270.72     54.54 o 
  -5   3   2      211.09      228.97      8.56 o 
  -4   3   2      799.89      900.13     16.04 o 
  -3   3   2     4389.05     4500.96     44.43 o 
  -2   3   2     4591.97     4846.96     35.73 o 
  -1   3   2     1944.39     1976.02     18.90 o 
   0   3   2       75.25       81.02      3.63 o 
   1   3   2     2680.59     2643.26     27.74 o 
   2   3   2       65.78       72.20      3.17 o 
   3   3   2        7.42       18.25      3.86 o 
   4   3   2      489.74      465.71     11.18 o 
   5   3   2       29.30       28.07      4.56 o 
   6   3   2       32.43       35.21      3.93 o 
   7   3   2     2028.01     1895.51     42.91 o 
   8   3   2      550.49      491.18     16.53 o 
   9   3   2        2.01       38.57     12.98 o 
  10   3   2       10.86       13.11     13.65 o 
  11   3   2      555.94      546.98     28.00 o 
  12   3   2       54.26       88.97     23.84 o 
 -12   4   2       12.74       17.12     26.43 o 
 -11   4   2       11.11       11.37     10.93 o 
 -10   4   2        6.20       12.95     10.03 o 
  -9   4   2       91.44       92.52     11.59 o 
  -8   4   2      168.40      160.71     11.10 o 
  -7   4   2        0.73       -2.42      5.20 o 
  -6   4   2      153.24      174.71     10.10 o 
  -5   4   2      206.74      232.80     10.73 o 
  -4   4   2       16.04       23.27      4.87 o 
  -3   4   2     1029.93     1200.48     14.56 o 
  -2   4   2      240.89      305.26      7.38 o 
  -1   4   2       79.00       75.85      4.27 o 
   0   4   2        4.23        9.45      3.52 o 
   1   4   2      580.86      571.67     10.19 o 
   2   4   2      256.22      292.76     10.61 o 
   3   4   2       34.24       69.56      6.42 o 
   4   4   2      239.19      234.75      8.96 o 
   5   4   2       59.01       61.07      6.13 o 
   6   4   2        6.45       12.90      4.84 o 
   7   4   2     1443.11     1397.88     35.46 o 
   8   4   2     1000.69     1031.90     32.30 o 
   9   4   2       74.54       96.77     14.39 o 
  10   4   2       30.29       47.21     13.14 o 
  11   4   2      367.61      366.06     25.16 o 
  12   4   2      172.10      191.82     22.38 o 
 -11   5   2      517.80      548.38     30.96 o 
 -10   5   2        1.09       -6.46      9.76 o 
  -9   5   2        4.61       19.29     10.40 o 
  -8   5   2       70.75       69.65      9.80 o 
  -7   5   2     4263.86     4401.87     65.43 o 
  -6   5   2      167.18      168.56     10.40 o 
  -5   5   2      393.54      364.56     12.82 o 
  -4   5   2       20.01       29.28      5.91 o 
  -3   5   2     2501.95     2585.14     49.43 o 
  -2   5   2      743.17      691.85     13.28 o 
  -1   5   2     2888.39     3084.23     50.59 o 
   0   5   2      221.79      246.99      8.06 o 
   1   5   2      841.60      869.44     14.86 o 
   2   5   2      197.93      217.41      7.97 o 
   3   5   2       34.51       25.74      2.72 o 
   4   5   2      361.32      344.57     12.22 o 
   5   5   2        0.08        2.18      4.12 o 
   6   5   2      125.98      120.34     12.65 o 
   7   5   2      888.86      809.68     29.23 o 
   8   5   2        4.66       28.06     13.05 o 
   9   5   2        0.43        5.31     11.04 o 
  10   5   2      235.70      232.83     22.11 o 
  11   5   2      238.10      238.34     23.39 o 
 -11   6   2       15.57       24.68     16.44 o 
 -10   6   2       33.67       19.46     12.61 o 
  -9   6   2        0.06      -10.18     10.18 o 
  -8   6   2        1.02       43.63     27.36 o 
  -7   6   2       89.65      103.35     16.22 o 
  -6   6   2      130.02      118.21     10.20 o 
  -5   6   2       35.10       34.31      6.76 o 
  -4   6   2       70.49       62.69      7.24 o 
  -3   6   2      118.65       98.76     11.17 o 
  -2   6   2       25.35       31.41      4.98 o 
  -1   6   2     2765.27     2712.99     36.47 o 
   0   6   2       74.82       79.64      7.35 o 
   1   6   2      328.47      299.68     10.23 o 
   2   6   2       75.22       66.64      6.04 o 
   3   6   2     1147.04      993.64     40.18 o 
   4   6   2        5.13        0.40      4.56 o 
   5   6   2      219.16      213.55     11.30 o 
   6   6   2      106.26      136.60     15.57 o 
   7   6   2      582.75      587.96     25.78 o 
   8   6   2       20.91       50.85     15.36 o 
   9   6   2      282.93      252.41     21.98 o 
  10   6   2        8.92       20.45     12.62 o 
  11   6   2       58.35       74.36     18.95 o 
 -10   7   2       21.68       32.95     15.98 o 
  -9   7   2       34.92       40.64     14.48 o 
  -8   7   2      203.11      246.37     22.44 o 
  -7   7   2       75.85      108.20     14.39 o 
  -6   7   2      260.50      240.54     12.64 o 
  -5   7   2        0.01        5.53      6.10 o 
  -4   7   2       95.34       84.37      9.74 o 
  -3   7   2        4.47        6.74      5.23 o 
  -2   7   2     1899.58     1958.46     38.15 o 
  -1   7   2      179.24      197.49      9.57 o 
   0   7   2     1488.46     1532.30     26.74 o 
   1   7   2      255.07      253.48     11.27 o 
   2   7   2       43.49       49.24      6.64 o 
   3   7   2      980.58      894.11     23.10 o 
   4   7   2     1382.88     1294.53     29.11 o 
   5   7   2       14.06       10.27      8.53 o 
   6   7   2       12.99       30.57     10.81 o 
   7   7   2       16.78       29.67     11.83 o 
   8   7   2       38.87       53.76     13.28 o 
   9   7   2        5.75       25.23     15.29 o 
  10   7   2      176.38      154.15     21.46 o 
  -9   8   2       28.86       41.37     15.69 o 
  -8   8   2        9.41       24.88     15.84 o 
  -7   8   2       39.53       31.64     11.61 o 
  -6   8   2      106.92       95.99     15.47 o 
  -5   8   2      340.72      296.32     15.60 o 
  -4   8   2       24.60       40.20      8.46 o 
  -3   8   2      996.50      872.91     20.77 o 
  -2   8   2      664.45      661.52     19.53 o 
  -1   8   2     3934.28     3887.10     56.80 o 
   0   8   2       60.75       74.55      8.62 o 
   1   8   2      700.96      724.56     21.49 o 
   2   8   2     1228.31     1179.93     25.86 o 
   3   8   2     2691.87     2561.28     48.46 o 
   4   8   2      128.05      151.44     12.52 o 
   5   8   2        1.17       17.78      9.78 o 
   6   8   2      387.30      377.71     23.12 o 
   7   8   2       47.56       59.11     14.03 o 
   8   8   2      408.24      407.80     30.47 o 
   9   8   2        0.65       25.39     16.88 o 
  -8   9   2      708.45      808.08     49.32 o 
  -7   9   2        1.41       19.89     19.98 o 
  -6   9   2      500.66      544.71     30.35 o 
  -5   9   2        1.00        7.26      9.56 o 
  -4   9   2        0.08       -2.87      6.88 o 
  -3   9   2       32.41       41.64     11.09 o 
  -2   9   2      568.70      604.82     26.06 o 
  -1   9   2      198.23      190.89     12.84 o 
   0   9   2      422.15      408.05     15.95 o 
   1   9   2      566.07      551.64     19.29 o 
   2   9   2       57.87       69.76     12.44 o 
   3   9   2        5.02       18.93     12.78 o 
   4   9   2      417.69      377.36     22.65 o 
   5   9   2      172.32      153.77     18.41 o 
   6   9   2        0.61        8.80      9.96 o 
   7   9   2        0.01       13.25     12.27 o 
   8   9   2       95.52      127.92     27.78 o 
  -7  10   2       21.71       61.06     23.10 o 
  -6  10   2      178.11      132.98     24.49 o 
  -5  10   2       15.21       29.99     15.02 o 
  -4  10   2        0.98       33.49     28.23 o 
  -3  10   2       27.06       21.48     10.01 o 
  -2  10   2      497.38      467.99     23.09 o 
  -1  10   2        1.09        3.25      6.55 o 
   0  10   2       29.00       33.97      9.27 o 
   1  10   2       12.01       10.78      8.22 o 
   2  10   2      949.17      939.71     31.61 o 
   3  10   2       87.99       63.26     15.02 o 
   4  10   2      343.64      349.77     25.45 o 
   5  10   2        6.43       -4.99     11.30 o 
   6  10   2      203.06      195.41     21.10 o 
   7  10   2        1.58        7.95     15.66 o 
  -5  11   2        0.01      -10.70     22.86 o 
  -4  11   2       51.28       39.16     16.20 o 
  -3  11   2        0.51       20.37     15.97 o 
  -2  11   2      423.24      433.45     32.51 o 
  -1  11   2       21.18       19.17     10.97 o 
   0  11   2       14.03       26.20     13.40 o 
   1  11   2        0.16       23.10     21.42 o 
   2  11   2        7.66        7.19     22.20 o 
   3  11   2       77.10       89.74     16.69 o 
   4  11   2       55.45       70.52     18.06 o 
   5  11   2      131.42       95.88     24.68 o 
  -2  12   2        0.20       -7.20     13.81 o 
  -1  12   2       78.95       96.97     24.98 o 
   0  12   2        3.69        0.94     24.48 o 
   1  12   2       46.06       51.63     24.29 o 
   2  12   2        0.90       29.38     18.18 o 
 -13   0   3      458.45      501.37     63.53 o 
 -11   0   3       35.84       44.93     16.61 o 
  -9   0   3     1132.64     1022.15     50.10 o 
  -7   0   3       46.92       52.31     14.40 o 
  -5   0   3      989.29     1018.14     21.56 o 
  -3   0   3     2584.87     2642.79     66.01 o 
  -1   0   3     3281.30     3355.24     31.04 o 
   1   0   3     7851.92     8021.62     64.97 o 
   3   0   3      273.63      253.37      8.41 o 
   5   0   3       98.26      107.73      8.17 o 
   7   0   3        6.26        3.41      9.79 o 
   9   0   3        0.08        6.90      7.15 o 
  11   0   3      119.92      131.38     20.28 o 
 -12   1   3      195.84      181.73     19.72 o 
 -11   1   3       77.91       99.68     14.59 o 
 -10   1   3      196.58      187.87     13.19 o 
  -9   1   3      136.02      146.89     11.34 o 
  -8   1   3     1171.77     1102.60     31.51 o 
  -7   1   3      660.19      648.39     14.45 o 
  -6   1   3        6.68       13.22      4.60 o 
  -5   1   3     1706.40     1767.87     24.89 o 
  -4   1   3      146.75      153.15      5.39 o 
  -3   1   3      278.49      225.54      5.25 o 
  -2   1   3     1001.24      994.71     10.11 o 
  -1   1   3     4652.51     4654.83     43.45 o 
   0   1   3     1549.10     1501.04     30.27 o 
   1   1   3     4134.63     3974.10     26.18 o 
   2   1   3      105.72       88.50      3.25 o 
   3   1   3     2785.17     2989.81     26.37 o 
   4   1   3      294.45      303.61      8.56 o 
   5   1   3      443.23      445.24     10.22 o 
   6   1   3       77.37       93.50      6.12 o 
   7   1   3      319.45      373.35     11.49 o 
   8   1   3        0.12       -2.37      4.75 o 
   9   1   3        7.52       -3.89      5.35 o 
  10   1   3       26.21       37.34     16.35 o 
  11   1   3        1.25       36.68     11.05 o 
  12   1   3        6.86        1.86     12.97 o 
 -12   2   3       47.49       85.22     16.14 o 
 -11   2   3       48.70       43.86     11.25 o 
 -10   2   3       45.82       53.75     10.36 o 
  -9   2   3      489.88      476.14     22.52 o 
  -8   2   3      143.07      139.95     10.60 o 
  -7   2   3      405.62      412.21     15.80 o 
  -6   2   3      307.95      363.04     12.37 o 
  -5   2   3       93.41      102.10      6.76 o 
  -4   2   3      153.54      179.80      6.84 o 
  -3   2   3      451.25      395.53      6.42 o 
  -2   2   3     1646.09     1952.98     20.06 o 
  -1   2   3     4742.76     4974.06     50.47 o 
   0   2   3       66.33       57.06      2.21 o 
   1   2   3      714.54      773.18     10.63 o 
   2   2   3      207.35      157.50      2.83 o 
   3   2   3      728.75      668.77     12.00 o 
   4   2   3       61.21       62.15      3.21 o 
   5   2   3      472.09      445.41      9.45 o 
   6   2   3      498.56      483.76     11.29 o 
   7   2   3     2123.48     1986.22     40.72 o 
   8   2   3        5.57       16.50      6.15 o 
   9   2   3       93.62      104.30     12.28 o 
  10   2   3       73.52       78.29     16.61 o 
  11   2   3      563.58      540.99     26.63 o 
  12   2   3      321.09      359.47     34.03 o 
 -12   3   3      198.48      161.44     22.65 o 
 -11   3   3       68.83       59.62     12.98 o 
 -10   3   3        1.27        7.17      8.15 o 
  -9   3   3       59.24       78.97     10.67 o 
  -8   3   3     2687.31     2671.16     47.16 o 
  -7   3   3     1050.72     1072.87     24.43 o 
  -6   3   3      737.84      746.98     17.81 o 
  -5   3   3      374.34      375.66     10.61 o 
  -4   3   3     3467.01     3598.30     41.54 o 
  -3   3   3     8079.61     8355.22     55.91 o 
  -2   3   3     7222.05     7593.13     51.97 o 
  -1   3   3      371.72      378.41      8.48 o 
   0   3   3     3041.03     2929.27     24.91 o 
   1   3   3       37.47       17.99      2.38 o 
   2   3   3        3.01        2.92      2.99 o 
   3   3   3       85.62       81.87      5.48 o 
   4   3   3       75.95       67.60      5.30 o 
   5   3   3       14.10       16.10      4.78 o 
   6   3   3      381.87      370.72     12.42 o 
   7   3   3        6.58       30.86     12.38 o 
   8   3   3        0.65        5.26      5.70 o 
   9   3   3        1.64       -5.86      8.07 o 
  10   3   3      103.03      128.76     16.12 o 
  11   3   3       21.00       30.94     17.21 o 
  12   3   3       36.88       29.26     13.77 o 
 -12   4   3       53.21       51.89     19.18 o 
 -11   4   3       13.30       13.75     14.25 o 
 -10   4   3       28.95       52.71     22.13 o 
  -9   4   3        4.46        8.14     10.07 o 
  -8   4   3       89.81       99.66     10.16 o 
  -7   4   3      205.47      211.04     11.43 o 
  -6   4   3      193.09      197.98     10.22 o 
  -5   4   3        9.36       29.08      7.22 o 
  -4   4   3      130.79      160.57      7.44 o 
  -3   4   3       25.08       30.49      4.09 o 
  -2   4   3      603.08      694.00     11.36 o 
  -1   4   3       82.53       93.85      4.45 o 
   0   4   3      490.39      523.03      9.85 o 
   1   4   3      103.64      125.25      5.71 o 
   2   4   3      661.32      688.46     10.23 o 
   3   4   3        6.43       15.67      4.67 o 
   4   4   3      220.25      224.66      9.26 o 
   5   4   3      155.20      167.39      9.37 o 
   6   4   3     7073.96     6980.84     84.46 o 
   7   4   3      648.62      628.01     18.47 o 
   8   4   3      281.08      294.94     17.95 o 
   9   4   3        5.13       -2.98      8.25 o 
  10   4   3     1116.36     1099.76     39.41 o 
  11   4   3      287.97      272.42     23.10 o 
 -11   5   3       62.32       52.45     16.37 o 
 -10   5   3       29.15       72.52     14.84 o 
  -9   5   3      411.67      389.45     20.49 o 
  -8   5   3     1416.26     1389.28     32.30 o 
  -7   5   3      252.64      260.34     14.04 o 
  -6   5   3      594.33      588.62     18.34 o 
  -5   5   3        9.13       11.06      4.86 o 
  -4   5   3     2329.51     2460.24     38.32 o 
  -3   5   3      113.24      134.97      5.79 o 
  -2   5   3     5614.19     5903.59     59.48 o 
  -1   5   3       62.28       82.60      5.59 o 
   0   5   3      724.73      701.88     15.13 o 
   1   5   3      322.74      337.06      9.26 o 
   2   5   3        8.95        0.66      2.06 o 
   3   5   3        5.08        8.75      4.79 o 
   4   5   3       99.25      107.48      9.35 o 
   5   5   3      461.59      439.18     14.93 o 
   6   5   3      143.88      149.86     10.96 o 
   7   5   3       95.01       92.02     12.21 o 
   8   5   3       91.79      101.02     15.30 o 
   9   5   3       20.52       29.74     11.69 o 
  10   5   3       40.29       52.50     14.50 o 
  11   5   3        0.49       21.02     13.15 o 
 -11   6   3       10.46       52.22     26.19 o 
 -10   6   3        4.14       39.26     22.94 o 
  -9   6   3       21.73       37.12     18.64 o 
  -8   6   3       33.51       36.51     13.22 o 
  -7   6   3      315.23      316.51     15.01 o 
  -6   6   3       15.35       23.48      9.86 o 
  -5   6   3       53.74       54.39      7.57 o 
  -4   6   3      463.18      404.19     14.25 o 
  -3   6   3       67.17       62.12      5.23 o 
  -2   6   3        0.64        7.82      4.48 o 
  -1   6   3       96.92      105.05      7.00 o 
   0   6   3      262.45      254.42      9.15 o 
   1   6   3       50.72       64.60      5.95 o 
   2   6   3     1535.79     1545.01     23.61 o 
   3   6   3       36.24       41.05      6.77 o 
   4   6   3       80.61       88.56      9.13 o 
   5   6   3       78.31       79.63      8.61 o 
   6   6   3     1857.99     1881.10     46.75 o 
   7   6   3      184.77      188.69     16.05 o 
   8   6   3      111.79      137.33     18.21 o 
   9   6   3       50.49       58.61     14.46 o 
  10   6   3      139.82      169.23     20.99 o 
 -10   7   3       59.47       83.27     18.98 o 
  -9   7   3       13.77       55.35     15.64 o 
  -8   7   3      790.38      754.57     33.46 o 
  -7   7   3       33.11       44.46      9.60 o 
  -6   7   3      222.14      217.68     14.07 o 
  -5   7   3      100.12      112.39     10.22 o 
  -4   7   3       73.79       78.22      8.95 o 
  -3   7   3      124.60      133.36      8.15 o 
  -2   7   3      205.74      220.89     10.59 o 
  -1   7   3        0.49        8.35      5.33 o 
   0   7   3      586.00      565.93     17.25 o 
   1   7   3       41.13       66.95      8.44 o 
   2   7   3     1440.43     1391.43     24.89 o 
   3   7   3      376.64      363.30     14.68 o 
   4   7   3        6.12        8.49      8.89 o 
   5   7   3       26.38       36.50      8.04 o 
   6   7   3      541.06      541.40     24.80 o 
   7   7   3       20.64       32.27     11.92 o 
   8   7   3        1.97       19.55     24.73 o 
   9   7   3       26.52       48.55     19.62 o 
  10   7   3       14.76       27.36     16.18 o 
  -9   8   3      150.52      183.10     26.32 o 
  -8   8   3      135.07      136.33     18.99 o 
  -7   8   3       11.80        0.75      8.58 o 
  -6   8   3        2.40       14.15      8.14 o 
  -5   8   3      127.11      112.68     11.89 o 
  -4   8   3       10.18       35.08      8.80 o 
  -3   8   3       44.77       60.60      9.75 o 
  -2   8   3      595.29      555.10     17.28 o 
  -1   8   3       53.62       69.47      8.89 o 
   0   8   3       28.99       48.33      9.18 o 
   1   8   3      613.42      586.48     18.11 o 
   2   8   3     2821.39     2765.31     50.46 o 
   3   8   3       28.47       36.14     10.53 o 
   4   8   3      270.48      230.21     15.14 o 
   5   8   3       75.06      101.10     14.53 o 
   6   8   3      444.35      445.29     24.12 o 
   7   8   3      194.25      174.01     20.03 o 
   8   8   3       22.54       53.20     16.44 o 
   9   8   3        4.76       12.19     12.95 o 
  -8   9   3       17.78       51.33     22.26 o 
  -7   9   3     1057.45     1117.09     56.16 o 
  -6   9   3       63.83       60.80     18.44 o 
  -5   9   3       86.07       90.68     12.81 o 
  -4   9   3       28.11       29.07      8.97 o 
  -3   9   3      590.10      659.17     23.51 o 
  -2   9   3      140.97      150.72     12.13 o 
  -1   9   3        7.25       14.72      7.27 o 
   0   9   3       29.48       39.06      8.68 o 
   1   9   3      359.91      341.79     15.33 o 
   2   9   3      260.03      257.50     17.49 o 
   3   9   3      253.96      239.02     15.12 o 
   4   9   3      201.40      169.16     17.51 o 
   5   9   3       13.47       47.28     15.41 o 
   6   9   3      228.50      204.10     21.19 o 
   7   9   3        2.05        3.28     10.06 o 
   8   9   3        4.69       18.73     17.18 o 
  -7  10   3        3.24        6.43     14.61 o 
  -6  10   3      124.43      157.03     25.92 o 
  -5  10   3        0.00       24.62     17.35 o 
  -4  10   3        1.05        9.74     10.53 o 
  -3  10   3       15.77       17.61     11.89 o 
  -2  10   3       79.00       61.72     20.96 o 
  -1  10   3      120.80      128.59     11.62 o 
   0  10   3       48.14       73.89     10.61 o 
   1  10   3      328.00      304.51     23.10 o 
   2  10   3       17.61       27.54     15.29 o 
   3  10   3      424.77      397.76     25.25 o 
   4  10   3       17.35       55.68     14.45 o 
   5  10   3      194.07      221.99     29.74 o 
   6  10   3       14.79       15.12     12.18 o 
  -5  11   3      152.57      138.81     27.75 o 
  -4  11   3       10.78       20.42     25.74 o 
  -3  11   3     1049.65     1067.25     69.95 o 
  -2  11   3      101.87      142.34     21.45 o 
  -1  11   3       13.81       26.81     15.31 o 
   0  11   3       31.83       28.60     13.31 o 
   1  11   3       10.17       25.83     15.02 o 
   2  11   3       49.40       57.01     19.50 o 
   3  11   3        5.96       27.67     23.83 o 
   4  11   3       50.35       79.38     38.87 o 
   5  11   3       52.36       80.52     27.49 o 
  -1  12   3        3.50       32.56     17.24 o 
   0  12   3      150.97      129.30     29.52 o 
   1  12   3        0.94       33.91     23.30 o 
 -12   0   4      311.14      342.83     32.83 o 
 -10   0   4      368.66      372.48     28.23 o 
  -8   0   4     1467.11     1483.42     38.12 o 
  -6   0   4      362.76      347.43     13.25 o 
  -4   0   4     1361.76     1353.62     24.31 o 
  -2   0   4      379.72      430.43     15.88 o 
   0   0   4    51513.34    44592.33    264.88 o 
   2   0   4     4990.04     4915.47     55.24 o 
   4   0   4     2617.65     2674.25     41.79 o 
   6   0   4      916.32      859.24     24.38 o 
   8   0   4      570.64      542.48     22.46 o 
  10   0   4      245.64      238.59     21.83 o 
  12   0   4      156.34      144.71     41.47 o 
 -12   1   4      114.78      125.90     18.28 o 
 -11   1   4        4.42       16.15     18.62 o 
 -10   1   4       42.45       55.55     10.27 o 
  -9   1   4      316.34      295.65     14.12 o 
  -8   1   4      883.00      917.71     23.20 o 
  -7   1   4       13.35       22.37      4.75 o 
  -6   1   4        3.43        4.35      4.22 o 
  -5   1   4        2.30       29.51      8.86 o 
  -4   1   4      245.91      310.43      7.55 o 
  -3   1   4      722.59      748.52     10.85 o 
  -2   1   4      209.46      265.97      7.21 o 
  -1   1   4      550.50      589.88     15.60 o 
   0   1   4     7653.93     7496.03     58.63 o 
   1   1   4     2243.16     2382.50     21.06 o 
   2   1   4       63.12       48.93      3.13 o 
   3   1   4      140.95      140.42      5.27 o 
   4   1   4     3746.97     4017.47     48.98 o 
   5   1   4      198.52      223.90      7.62 o 
   6   1   4     1297.64     1376.27     27.00 o 
   7   1   4       30.93       31.99      5.97 o 
   8   1   4       12.15       19.65      6.64 o 
   9   1   4       49.81       58.20      9.16 o 
  10   1   4        9.95        2.21      6.48 o 
  11   1   4       15.39       36.74     12.79 o 
  12   1   4       37.79        7.29     16.58 o 
 -12   2   4      237.35      219.08     20.42 o 
 -11   2   4       18.31       22.00     10.65 o 
 -10   2   4       24.54       41.38      9.60 o 
  -9   2   4      297.75      310.20     15.78 o 
  -8   2   4     1186.06     1185.28     39.68 o 
  -7   2   4       67.47       78.32      7.55 o 
  -6   2   4      120.64      114.54      5.33 o 
  -5   2   4      298.82      323.93     10.25 o 
  -4   2   4        5.36        7.97      3.16 o 
  -3   2   4       84.53      101.57      4.68 o 
  -2   2   4       44.86       47.12      4.58 o 
  -1   2   4        9.42       16.02      2.94 o 
   0   2   4      818.88      955.16     13.72 o 
   1   2   4     2543.58     2525.95     38.64 o 
   2   2   4       51.53       42.75      3.89 o 
   3   2   4      122.48      135.33      6.12 o 
   4   2   4        0.03        8.57      8.04 o 
   5   2   4      713.27      702.20     16.56 o 
   6   2   4     1784.41     1650.36     39.64 o 
   7   2   4      426.67      396.00     13.65 o 
   8   2   4        9.20       11.16      6.36 o 
   9   2   4      259.72      274.06     14.48 o 
  10   2   4      873.73      841.01     30.88 o 
  11   2   4      607.63      568.00     28.27 o 
  12   2   4      224.64      209.26     28.81 o 
 -12   3   4        0.72       11.50     17.31 o 
 -11   3   4        3.23       -5.42      8.76 o 
 -10   3   4       31.44       35.92     10.10 o 
  -9   3   4      360.85      340.37     16.46 o 
  -8   3   4      529.10      572.57     19.93 o 
  -7   3   4       43.02       56.46     11.12 o 
  -6   3   4        0.73        8.98      7.13 o 
  -5   3   4      290.94      244.91      9.60 o 
  -4   3   4     2350.19     2233.71     23.69 o 
  -3   3   4      480.05      428.47      9.92 o 
  -2   3   4      632.66      648.28     12.76 o 
  -1   3   4        0.97        8.43      3.94 o 
   0   3   4     4337.89     4375.67     37.18 o 
   1   3   4      153.36      201.66      4.82 o 
   2   3   4      187.35      171.66      6.15 o 
   3   3   4       10.07       23.73      3.98 o 
   4   3   4       20.55       24.44      4.84 o 
   5   3   4       68.63       70.44      9.86 o 
   6   3   4       67.03       75.85      7.65 o 
   7   3   4      865.13      847.75     22.54 o 
   8   3   4       26.55       38.50      8.09 o 
   9   3   4       44.13       50.01     12.22 o 
  10   3   4       68.73       71.85     14.45 o 
  11   3   4       12.01       51.51     29.43 o 
 -12   4   4        0.03        6.19     14.36 o 
 -11   4   4      135.46      133.88     18.27 o 
 -10   4   4        9.52       23.18     10.50 o 
  -9   4   4      183.66      173.32     12.90 o 
  -8   4   4        0.71        6.87     10.97 o 
  -7   4   4       87.29      100.58      8.98 o 
  -6   4   4      131.61      129.71      9.44 o 
  -5   4   4      153.11      142.22      8.94 o 
  -4   4   4       61.68       63.45      3.88 o 
  -3   4   4      688.46      755.03     11.78 o 
  -2   4   4       29.22       25.73      2.87 o 
  -1   4   4     1228.55     1229.14     20.47 o 
   0   4   4       96.05       96.93      4.81 o 
   1   4   4     1020.91     1119.19     22.80 o 
   2   4   4       29.32       37.85      4.88 o 
   3   4   4        2.54        2.07      3.71 o 
   4   4   4      111.79      125.01      8.00 o 
   5   4   4      852.44      825.40     19.63 o 
   6   4   4      139.39      133.33      9.50 o 
   7   4   4     3142.14     3099.97     51.34 o 
   8   4   4       24.28       27.09      7.95 o 
   9   4   4      802.20      763.57     31.95 o 
  10   4   4      252.53      220.51     19.88 o 
  11   4   4     2224.79     2246.27     66.23 o 
 -11   5   4        0.06       33.08     17.25 o 
 -10   5   4      198.20      206.89     18.41 o 
  -9   5   4      469.70      456.50     20.45 o 
  -8   5   4      169.06      174.29     13.58 o 
  -7   5   4        2.23       -0.60      4.95 o 
  -6   5   4       80.34       84.84      9.24 o 
  -5   5   4     1992.01     1954.42     34.34 o 
  -4   5   4      573.89      567.56     15.52 o 
  -3   5   4     1303.72     1203.90     19.43 o 
  -2   5   4        0.05        7.61      4.82 o 
  -1   5   4      526.93      505.90     10.69 o 
   0   5   4       79.18       81.71      8.56 o 
   1   5   4      260.44      241.74     10.92 o 
   2   5   4        0.08       -3.95      4.19 o 
   3   5   4       36.92       94.76     32.27 o 
   4   5   4       29.00       22.64      6.10 o 
   5   5   4       65.66       79.07      9.41 o 
   6   5   4        4.42        5.01      5.87 o 
   7   5   4      555.75      507.92     18.54 o 
   8   5   4      168.94      163.89     15.93 o 
   9   5   4       17.99       23.61     11.36 o 
  10   5   4       82.95      115.61     18.63 o 
  11   5   4       31.21       36.32     16.29 o 
 -11   6   4        1.08        5.03     15.79 o 
 -10   6   4        1.62       -2.83     10.67 o 
  -9   6   4      203.27      206.38     15.89 o 
  -8   6   4       77.94      113.89     12.67 o 
  -7   6   4      196.87      180.40     13.12 o 
  -6   6   4      433.20      408.68     16.67 o 
  -5   6   4       44.81       32.84      7.79 o 
  -4   6   4      382.38      322.27     12.60 o 
  -3   6   4      419.76      360.23     10.57 o 
  -2   6   4       80.56       97.27      9.07 o 
  -1   6   4      167.26      143.20      7.42 o 
   0   6   4      374.92      339.47     10.59 o 
   1   6   4     1470.67     1377.89     28.01 o 
   2   6   4      190.13      180.95      9.60 o 
   3   6   4       78.17       89.98     11.14 o 
   4   6   4       51.48       59.50     12.79 o 
   5   6   4      882.43      851.03     23.91 o 
   6   6   4      236.40      219.41     13.84 o 
   7   6   4      466.73      454.02     23.88 o 
   8   6   4       39.21       58.19     12.85 o 
   9   6   4      432.90      430.09     25.60 o 
  10   6   4       88.70      111.12     19.37 o 
 -10   7   4        5.59       35.37     27.43 o 
  -9   7   4      358.33      356.86     30.72 o 
  -8   7   4      117.52      124.88     14.01 o 
  -7   7   4        7.57       20.73     10.89 o 
  -6   7   4      121.63      137.21     14.28 o 
  -5   7   4      210.22      212.19     12.55 o 
  -4   7   4       83.84       91.64      9.56 o 
  -3   7   4      289.13      275.61     12.45 o 
  -2   7   4       28.60       26.25      5.73 o 
  -1   7   4        0.04        2.07      4.53 o 
   0   7   4      744.31      731.26     18.23 o 
   1   7   4     1773.46     1696.66     29.20 o 
   2   7   4        4.89       20.46      9.26 o 
   3   7   4       47.05       44.46     10.05 o 
   4   7   4      127.91      123.68     10.43 o 
   5   7   4     1902.96     1844.56     42.94 o 
   6   7   4       21.26       38.29     14.07 o 
   7   7   4      130.17      136.34     15.71 o 
   8   7   4        0.92       17.20     13.74 o 
   9   7   4        7.10       20.71     16.62 o 
  -9   8   4      147.50      156.92     25.88 o 
  -8   8   4      295.58      307.34     31.70 o 
  -7   8   4        0.49        0.42     13.95 o 
  -6   8   4       11.60       25.55     11.19 o 
  -5   8   4       24.30       38.57      9.42 o 
  -4   8   4       28.19       40.08      9.77 o 
  -3   8   4      176.39      159.54     12.12 o 
  -2   8   4       17.11       30.83      7.24 o 
  -1   8   4       22.64       40.26      9.21 o 
   0   8   4     2537.89     2447.51     41.51 o 
   1   8   4      675.91      607.52     31.65 o 
   2   8   4       77.10       75.95     10.21 o 
   3   8   4      101.02      126.40     11.61 o 
   4   8   4      616.92      579.81     21.83 o 
   5   8   4      123.61      119.95     14.49 o 
   6   8   4      378.76      394.46     25.07 o 
   7   8   4      211.77      243.08     20.98 o 
   8   8   4      225.66      185.16     22.71 o 
   9   8   4        5.80       40.32     30.35 o 
  -8   9   4      593.21      639.19     44.39 o 
  -7   9   4        4.39        6.42     15.61 o 
  -6   9   4        0.94       -2.39     14.11 o 
  -5   9   4       34.47       42.71     13.04 o 
  -4   9   4      202.06      193.57     18.23 o 
  -3   9   4      144.27      127.48     17.39 o 
  -2   9   4      383.00      374.50     18.02 o 
  -1   9   4        6.41       10.33      7.67 o 
   0   9   4      762.04      728.26     21.96 o 
   1   9   4     1024.25      994.48     28.85 o 
   2   9   4      497.01      479.97     20.87 o 
   3   9   4       42.85       49.25     13.46 o 
   4   9   4      301.61      272.07     20.62 o 
   5   9   4      355.48      336.16     26.68 o 
   6   9   4      451.14      406.84     26.37 o 
   7   9   4       44.73       42.94     15.72 o 
  -7  10   4       78.96       67.00     22.10 o 
  -6  10   4        0.53       -4.71     15.53 o 
  -5  10   4        0.31       22.82     19.91 o 
  -4  10   4       95.64      118.40     17.25 o 
  -3  10   4       95.93      115.89     16.20 o 
  -2  10   4        0.62        3.63      9.84 o 
  -1  10   4       30.02       32.80     10.88 o 
   0  10   4      200.04      216.32     28.46 o 
   1  10   4      120.97      128.42     17.10 o 
   2  10   4       66.61       60.88     14.50 o 
   3  10   4       23.58       49.49     29.27 o 
   4  10   4      116.56      125.95     22.09 o 
   5  10   4       22.38       32.30     17.45 o 
   6  10   4      557.12      596.67     45.72 o 
  -5  11   4       56.73       39.17     45.01 o 
  -4  11   4     1221.94     1285.42     64.63 o 
  -3  11   4       10.74       38.30     23.13 o 
  -2  11   4       22.92       46.57     17.19 o 
  -1  11   4        2.24       38.26     17.61 o 
   0  11   4      914.25      854.42     45.55 o 
   1  11   4        3.78       17.47     11.79 o 
   2  11   4       55.35       55.97     18.90 o 
   3  11   4       12.75       -1.32     12.55 o 
   4  11   4       24.89       71.44     24.08 o 
 -11   0   5      349.73      350.52     31.71 o 
  -9   0   5     1185.08     1132.19     48.39 o 
  -7   0   5      250.17      243.51     14.00 o 
  -5   0   5      158.19      150.92      8.58 o 
  -3   0   5      102.97       89.78      6.69 o 
  -1   0   5      245.22      244.40      8.48 o 
   1   0   5     9635.71    10008.39     97.36 o 
   3   0   5      779.74      736.21     17.95 o 
   5   0   5     5024.88     5194.32    108.05 o 
   7   0   5       19.26       21.72      8.84 o 
   9   0   5       61.80       96.52     17.62 o 
  11   0   5      136.60      151.01     24.19 o 
 -12   1   5       11.89       29.87     13.68 o 
 -11   1   5       76.60       76.10     14.95 o 
 -10   1   5      441.60      392.09     25.68 o 
  -9   1   5      304.33      321.73     15.93 o 
  -8   1   5      537.93      533.19     17.63 o 
  -7   1   5       34.32       41.45      6.30 o 
  -6   1   5      680.47      645.82     13.69 o 
  -5   1   5      414.80      404.32      9.86 o 
  -4   1   5      150.27      143.50      7.37 o 
  -3   1   5     1524.67     1538.56     18.07 o 
  -2   1   5      315.63      334.64      6.73 o 
  -1   1   5     1340.56     1321.40     20.94 o 
   0   1   5      277.72      242.61      9.50 o 
   1   1   5      457.36      405.38      7.52 o 
   2   1   5       83.37       78.20      4.29 o 
   3   1   5      613.27      594.82     18.25 o 
   4   1   5      164.58      172.12      6.82 o 
   5   1   5     3990.17     3966.83     44.70 o 
   6   1   5       55.45       54.59      6.10 o 
   7   1   5      436.72      420.49     13.51 o 
   8   1   5       43.53       31.03      7.78 o 
   9   1   5       52.25       56.08      8.71 o 
  10   1   5       20.55       16.14      9.41 o 
  11   1   5        5.31        1.62      9.24 o 
 -12   2   5        1.04       30.00     21.87 o 
 -11   2   5       71.48       70.61     13.36 o 
 -10   2   5      399.73      348.82     18.35 o 
  -9   2   5        2.72        1.87      7.33 o 
  -8   2   5      385.84      376.93     15.33 o 
  -7   2   5       52.17       64.31      7.50 o 
  -6   2   5      215.51      202.22      7.86 o 
  -5   2   5        4.50        1.03      2.67 o 
  -4   2   5      999.43     1073.70     25.14 o 
  -3   2   5      654.53      702.46     14.45 o 
  -2   2   5      519.15      517.84      6.96 o 
  -1   2   5       54.70       52.87      4.66 o 
   0   2   5      205.29      233.07      7.31 o 
   1   2   5      517.86      610.57      9.41 o 
   2   2   5       52.67       48.09      5.63 o 
   3   2   5        1.93       14.95      7.25 o 
   4   2   5      319.14      329.71     13.88 o 
   5   2   5     1230.88     1261.40     24.45 o 
   6   2   5      352.13      340.07     13.48 o 
   7   2   5        0.71        4.17      5.48 o 
   8   2   5      328.38      336.53     14.82 o 
   9   2   5      415.28      406.89     18.23 o 
  10   2   5      270.12      277.51     27.55 o 
  11   2   5      188.19      235.52     33.43 o 
 -12   3   5       25.86       25.48     14.35 o 
 -11   3   5       10.34       52.83     13.29 o 
 -10   3   5      466.30      438.63     20.45 o 
  -9   3   5        1.57       19.62      7.59 o 
  -8   3   5      696.89      709.39     21.15 o 
  -7   3   5       11.30       20.13      6.38 o 
  -6   3   5     2562.19     2540.83     47.01 o 
  -5   3   5     1087.68     1124.67     23.19 o 
  -4   3   5      988.14      983.67     20.53 o 
  -3   3   5      843.05      913.86     16.64 o 
  -2   3   5      105.75      122.27      6.54 o 
  -1   3   5      597.70      587.49     12.72 o 
   0   3   5      488.04      441.99     13.48 o 
   1   3   5      238.28      223.49      5.51 o 
   2   3   5      633.47      675.29     13.16 o 
   3   3   5       56.06       53.18      5.50 o 
   4   3   5       14.39       14.35      5.31 o 
   5   3   5      336.26      327.50     12.68 o 
   6   3   5      286.05      282.02     12.45 o 
   7   3   5        4.38       22.79     12.14 o 
   8   3   5       25.27       24.34      7.87 o 
   9   3   5      121.11      159.95     15.87 o 
  10   3   5      207.66      229.90     20.44 o 
  11   3   5       29.05       44.72     15.15 o 
 -11   4   5       24.95       28.87     12.81 o 
 -10   4   5      136.06      147.99     13.98 o 
  -9   4   5        0.14       29.18     11.72 o 
  -8   4   5        3.84       -1.98      5.24 o 
  -7   4   5       51.27       60.37      8.89 o 
  -6   4   5      121.01      138.30      9.97 o 
  -5   4   5      160.63      155.13      8.76 o 
  -4   4   5      470.84      501.99     11.81 o 
  -3   4   5       19.88       28.95      5.61 o 
  -2   4   5        5.15        7.61      5.76 o 
  -1   4   5      936.82      951.09     18.62 o 
   0   4   5       34.56       31.79      4.84 o 
   1   4   5       16.52       20.55      4.72 o 
   2   4   5      116.84      104.46      6.45 o 
   3   4   5        0.04       -3.99      4.26 o 
   4   4   5       23.39       25.95      6.08 o 
   5   4   5      403.87      391.17     14.52 o 
   6   4   5      380.60      364.70     15.29 o 
   7   4   5       17.83       30.27      8.51 o 
   8   4   5     1456.65     1404.06     37.61 o 
   9   4   5      357.54      317.17     20.74 o 
  10   4   5     1157.39     1054.69     40.72 o 
  11   4   5        0.08       19.22     15.57 o 
 -11   5   5       20.45       21.52     17.33 o 
 -10   5   5       69.33       60.09     12.23 o 
  -9   5   5      222.53      222.52     16.56 o 
  -8   5   5      608.34      619.19     21.55 o 
  -7   5   5       12.69       23.56      8.12 o 
  -6   5   5     2344.39     2257.70     42.05 o 
  -5   5   5      385.56      384.54     14.10 o 
  -4   5   5     2036.62     2045.19     26.97 o 
  -3   5   5       49.99       43.26      4.04 o 
  -2   5   5     1354.48     1372.32     28.35 o 
  -1   5   5      122.79      133.26      8.91 o 
   0   5   5     3259.10     3218.38     60.18 o 
   1   5   5        0.09        1.55      3.63 o 
   2   5   5       97.79      114.24     13.52 o 
   3   5   5      351.05      396.20     15.12 o 
   4   5   5      266.74      257.67     11.63 o 
   5   5   5       64.01       64.32      8.44 o 
   6   5   5      308.82      312.01     15.13 o 
   7   5   5       78.66       99.28     11.58 o 
   8   5   5      143.09      154.86     16.47 o 
   9   5   5        0.30        1.64     10.54 o 
  10   5   5      288.55      286.27     24.45 o 
 -10   6   5      965.28      974.52     48.14 o 
  -9   6   5       11.71       20.30     11.29 o 
  -8   6   5      184.53      177.55     18.84 o 
  -7   6   5       11.30       12.27      9.91 o 
  -6   6   5       64.29       92.20      9.97 o 
  -5   6   5      671.73      619.05     19.69 o 
  -4   6   5        1.85       18.74      5.85 o 
  -3   6   5        2.59       16.63      6.88 o 
  -2   6   5      211.62      199.93     10.69 o 
  -1   6   5      234.55      212.85     10.88 o 
   0   6   5      420.50      372.04     10.99 o 
   1   6   5      175.89      174.45     11.23 o 
   2   6   5        2.18       -2.31      4.86 o 
   3   6   5       25.47       35.07      6.95 o 
   4   6   5      506.03      463.68     16.58 o 
   5   6   5      217.68      212.09     13.36 o 
   6   6   5      218.24      199.58     13.45 o 
   7   6   5        9.54       27.11     18.95 o 
   8   6   5      456.29      415.01     24.60 o 
   9   6   5       74.82       80.50     16.44 o 
  10   6   5      304.72      317.35     27.24 o 
 -10   7   5      140.90      158.39     27.81 o 
  -9   7   5        6.22       11.78     15.02 o 
  -8   7   5      215.59      202.30     19.01 o 
  -7   7   5        4.65        7.98      9.93 o 
  -6   7   5      550.27      507.89     23.84 o 
  -5   7   5      343.30      321.67     18.77 o 
  -4   7   5      108.95      130.29     13.06 o 
  -3   7   5      273.84      258.01     12.04 o 
  -2   7   5      983.09      959.27     25.03 o 
  -1   7   5      901.86      868.54     23.88 o 
   0   7   5     1632.94     1570.76     33.97 o 
   1   7   5       82.49       93.19      7.68 o 
   2   7   5        0.10        1.19      5.05 o 
   3   7   5       48.92       86.34      9.68 o 
   4   7   5     1829.27     1724.20     36.85 o 
   5   7   5      299.54      293.63     16.05 o 
   6   7   5      331.16      334.73     20.29 o 
   7   7   5       75.37       75.14     15.19 o 
   8   7   5      392.51      379.63     31.38 o 
   9   7   5        0.58        7.89     12.22 o 
  -9   8   5      288.85      358.17     35.41 o 
  -8   8   5       34.76       64.83     20.71 o 
  -7   8   5        9.23       44.63     20.37 o 
  -6   8   5       53.66       84.04     14.09 o 
  -5   8   5       74.48       94.69     14.17 o 
  -4   8   5        4.09        1.24      8.68 o 
  -3   8   5        8.96       13.73      9.73 o 
  -2   8   5       47.04       33.15      8.40 o 
  -1   8   5        1.45       -0.73      6.73 o 
   0   8   5      229.51      214.42     15.20 o 
   1   8   5      285.05      286.72     18.95 o 
   2   8   5       11.92       -1.25      6.32 o 
   3   8   5      206.29      207.17     14.57 o 
   4   8   5        2.33        3.19      7.69 o 
   5   8   5      718.13      647.46     35.21 o 
   6   8   5        8.33       17.38     10.95 o 
   7   8   5        1.54        1.72      6.75 o 
   8   8   5       24.16       45.00     19.06 o 
  -8   9   5        6.52       35.27     22.63 o 
  -7   9   5       82.94       92.13     24.33 o 
  -6   9   5        3.93       11.40     11.17 o 
  -5   9   5      384.28      336.68     23.55 o 
  -4   9   5        6.65       56.32     17.10 o 
  -3   9   5       29.04       13.45     10.06 o 
  -2   9   5       43.18       68.98     20.98 o 
  -1   9   5      358.73      305.92     17.54 o 
   0   9   5       93.57       89.33     14.75 o 
   1   9   5      116.00      106.92     16.49 o 
   2   9   5        9.49       35.14     11.21 o 
   3   9   5      110.74      111.89     16.87 o 
   4   9   5      233.32      210.56     20.89 o 
   5   9   5      855.44      905.36     45.82 o 
   6   9   5      197.68      175.64     25.52 o 
   7   9   5       33.42       50.55     20.93 o 
  -6  10   5       62.04       64.24     23.67 o 
  -5  10   5      319.14      349.72     33.03 o 
  -4  10   5      198.80      168.77     20.02 o 
  -3  10   5      156.94      143.84     20.08 o 
  -2  10   5       58.39      108.67     20.01 o 
  -1  10   5       60.18       87.16     19.94 o 
   0  10   5        1.24        9.26     12.65 o 
   1  10   5       48.31       50.14     18.75 o 
   2  10   5       70.79       80.58     19.03 o 
   3  10   5       27.37       35.97     13.59 o 
   4  10   5        1.35       29.58     18.96 o 
   5  10   5      368.82      356.60     35.61 o 
  -4  11   5       35.82       88.79     27.15 o 
  -3  11   5       99.57      103.19     22.84 o 
  -2  11   5       23.54       18.43     15.69 o 
  -1  11   5      460.88      487.80     38.67 o 
   0  11   5       19.44       55.71     18.83 o 
   1  11   5      111.77      132.43     20.34 o 
   2  11   5        0.89       -4.39     15.51 o 
   3  11   5       73.85       75.68     22.49 o 
 -12   0   6      139.51      139.71     24.77 o 
 -10   0   6     1007.57     1024.51     45.71 o 
  -8   0   6      307.40      298.78     22.01 o 
  -6   0   6      636.27      628.35     20.15 o 
  -4   0   6      113.21      114.17     10.06 o 
  -2   0   6      101.61      138.62      7.65 o 
   0   0   6     2837.45     3023.60     84.81 o 
   2   0   6      174.84      191.73      8.99 o 
   4   0   6       63.04       68.28      8.68 o 
   6   0   6      530.92      518.71     20.55 o 
   8   0   6      403.74      383.31     20.80 o 
  10   0   6      217.61      238.10     28.61 o 
 -12   1   6      237.47      253.65     25.14 o 
 -11   1   6      102.64      127.29     17.47 o 
 -10   1   6       42.13       62.31     13.03 o 
  -9   1   6       62.52       60.53      9.12 o 
  -8   1   6      327.51      324.19     12.74 o 
  -7   1   6       14.92       31.70      9.32 o 
  -6   1   6     1105.65     1068.52     21.93 o 
  -5   1   6       40.41       43.75      5.57 o 
  -4   1   6      129.10      121.66      5.76 o 
  -3   1   6      648.42      682.63     11.74 o 
  -2   1   6     3032.74     3073.23     29.36 o 
  -1   1   6      598.93      596.63     12.90 o 
   0   1   6     8681.40     8711.43     64.31 o 
   1   1   6      368.77      378.77      8.59 o 
   2   1   6     1398.98     1350.85     21.92 o 
   3   1   6      917.36      873.41     15.34 o 
   4   1   6     9947.81     9832.84    112.03 o 
   5   1   6     1081.31     1065.06     19.62 o 
   6   1   6       27.26       40.37      5.84 o 
   7   1   6       61.92       81.68     10.33 o 
   8   1   6     1375.93     1384.40     31.77 o 
   9   1   6       82.79       99.83     11.12 o 
  10   1   6      440.27      426.98     22.13 o 
  11   1   6        6.06        1.57     10.93 o 
 -12   2   6      303.73      273.25     22.28 o 
 -11   2   6        0.16       24.97     14.93 o 
 -10   2   6      440.28      451.48     20.67 o 
  -9   2   6       28.91       36.78      9.71 o 
  -8   2   6       81.18       71.43      9.44 o 
  -7   2   6     1470.99     1457.91     30.33 o 
  -6   2   6      141.24      142.63      7.96 o 
  -5   2   6      407.97      408.41     10.70 o 
  -4   2   6       33.51       43.25      4.27 o 
  -3   2   6      245.32      262.25      8.99 o 
  -2   2   6      117.03      135.93      7.08 o 
  -1   2   6      442.06      478.21     11.46 o 
   0   2   6      350.25      319.12     11.76 o 
   1   2   6      650.10      675.21     17.02 o 
   2   2   6      253.78      273.39      7.33 o 
   3   2   6      140.36      134.09      5.55 o 
   4   2   6       56.45       61.97      4.51 o 
   5   2   6      708.83      723.00     18.19 o 
   6   2   6      195.45      222.74     11.55 o 
   7   2   6      135.57      126.16     10.88 o 
   8   2   6      352.41      345.20     16.24 o 
   9   2   6      229.23      216.15     15.31 o 
  10   2   6      104.66      106.86     16.08 o 
  11   2   6        6.56       40.75     23.89 o 
 -11   3   6      396.45      383.21     21.24 o 
 -10   3   6       10.33       21.15     14.18 o 
  -9   3   6       48.83       50.87     10.40 o 
  -8   3   6      336.39      319.04     15.81 o 
  -7   3   6     2010.18     2002.83     38.07 o 
  -6   3   6     1564.91     1479.96     28.38 o 
  -5   3   6     1258.33     1204.22     19.39 o 
  -4   3   6        0.06       13.38      6.27 o 
  -3   3   6      110.13       98.24      6.97 o 
  -2   3   6     2866.79     2994.42     39.24 o 
  -1   3   6     4764.67     4759.36     54.52 o 
   0   3   6      728.10      764.34     19.00 o 
   1   3   6       74.77       72.63      3.65 o 
   2   3   6      225.51      230.58      6.53 o 
   3   3   6      184.72      173.12      9.34 o 
   4   3   6       19.40       24.43      5.54 o 
   5   3   6      819.19      802.77     20.69 o 
   6   3   6      109.24      116.13     10.92 o 
   7   3   6       76.93       79.72     10.30 o 
   8   3   6      138.27      163.30     14.57 o 
   9   3   6      312.02      333.42     17.35 o 
  10   3   6      101.71       99.33     19.65 o 
  11   3   6      259.62      276.34     47.49 o 
 -11   4   6      112.84       98.04     22.68 o 
 -10   4   6       72.93       71.81     12.88 o 
  -9   4   6       74.68       71.56     11.60 o 
  -8   4   6       16.14       16.13     10.34 o 
  -7   4   6      454.96      468.20     16.86 o 
  -6   4   6      170.78      178.94     13.38 o 
  -5   4   6       21.80       29.67      5.83 o 
  -4   4   6       10.64        8.70      7.91 o 
  -3   4   6      397.43      434.45     12.59 o 
  -2   4   6      924.84      894.78     19.91 o 
  -1   4   6      286.02      254.30     10.22 o 
   0   4   6      464.53      478.31     12.97 o 
   1   4   6        0.00        2.76      3.60 o 
   2   4   6      244.11      232.18      8.55 o 
   3   4   6       32.55       37.08      8.01 o 
   4   4   6       11.80       19.37      6.10 o 
   5   4   6      744.75      710.12     19.76 o 
   6   4   6       32.44       38.69      8.18 o 
   7   4   6      125.04      107.63     15.07 o 
   8   4   6      314.50      311.54     17.44 o 
   9   4   6      434.91      425.93     24.98 o 
  10   4   6      108.62      112.88     18.38 o 
 -11   5   6       34.37       70.11     31.42 o 
 -10   5   6       33.79       45.78     17.30 o 
  -9   5   6       13.87       12.22     10.43 o 
  -8   5   6      111.78      121.13     12.68 o 
  -7   5   6      674.24      633.41     21.66 o 
  -6   5   6      135.36      116.46      9.87 o 
  -5   5   6     1271.95     1239.11     35.81 o 
  -4   5   6       67.04       72.52      8.04 o 
  -3   5   6      179.96      168.04      9.77 o 
  -2   5   6      683.94      655.27     18.41 o 
  -1   5   6     6999.74     7205.69    120.36 o 
   0   5   6       38.47       46.37      7.63 o 
   1   5   6       37.41       45.00      8.03 o 
   2   5   6       61.69       59.56      8.83 o 
   3   5   6     1159.35     1122.57     24.21 o 
   4   5   6       69.77       77.87     12.32 o 
   5   5   6      442.42      459.13     17.50 o 
   6   5   6       74.68       70.67     10.25 o 
   7   5   6       30.99       47.66      9.24 o 
   8   5   6       26.52       51.30     11.78 o 
   9   5   6      384.93      418.71     24.85 o 
  10   5   6      170.36      162.13     25.34 o 
 -10   6   6       78.74       91.88     22.74 o 
  -9   6   6      172.26      172.08     24.05 o 
  -8   6   6       35.54       54.60     13.66 o 
  -7   6   6     1223.23     1248.31     39.48 o 
  -6   6   6      337.04      273.17     18.78 o 
  -5   6   6      260.39      350.21     18.94 o 
  -4   6   6        2.42        8.78     14.07 o 
  -3   6   6      167.75      165.44     10.35 o 
  -2   6   6        1.98        9.80      6.14 o 
  -1   6   6       15.33       25.67      8.38 o 
   0   6   6        0.20        7.34      5.93 o 
   1   6   6      315.90      307.08     13.38 o 
   2   6   6       58.53       67.51      6.75 o 
   3   6   6       17.44       17.63      6.06 o 
   4   6   6       19.17       26.12      7.73 o 
   5   6   6      295.30      284.90     14.86 o 
   6   6   6       46.94       49.73     10.15 o 
   7   6   6       50.59       69.81     14.31 o 
   8   6   6       14.29       30.19     12.73 o 
   9   6   6      272.63      296.65     23.83 o 
  -9   7   6       50.21       75.94     24.62 o 
  -8   7   6      119.41      123.27     19.95 o 
  -7   7   6       52.89       86.91     15.46 o 
  -6   7   6      298.70      279.04     21.02 o 
  -5   7   6       33.04       76.62     22.99 o 
  -4   7   6       53.43       63.11     11.78 o 
  -3   7   6       29.51       18.05      7.06 o 
  -2   7   6     1359.89     1313.27     31.78 o 
  -1   7   6     1036.71     1006.55     26.62 o 
   0   7   6     2037.73     1934.09     44.05 o 
   1   7   6       12.62        9.78      8.20 o 
   2   7   6      304.12      271.96     17.49 o 
   3   7   6     2336.06     2224.90     75.75 o 
   4   7   6     1647.95     1602.47     65.61 o 
   5   7   6      514.29      493.59     20.34 o 
   6   7   6       17.33       21.63      9.55 o 
   7   7   6      258.44      261.98     20.06 o 
   8   7   6      299.00      318.62     24.98 o 
  -8   8   6       93.09      121.19     25.39 o 
  -7   8   6      500.48      454.71     26.15 o 
  -6   8   6      227.15      264.91     19.88 o 
  -5   8   6       26.95       24.51     12.55 o 
  -4   8   6       32.48       45.15     12.39 o 
  -3   8   6        0.59       19.13     11.30 o 
  -2   8   6       11.85       24.09      8.45 o 
  -1   8   6      350.38      290.79     15.53 o 
   0   8   6       29.82       22.44     10.45 o 
   1   8   6        4.97        0.97      7.19 o 
   2   8   6       68.88       83.44     13.16 o 
   3   8   6      154.53      147.48     15.81 o 
   4   8   6        0.36       18.35     11.31 o 
   5   8   6        0.16       31.91     12.38 o 
   6   8   6        3.83       29.12     26.55 o 
   7   8   6        1.76        9.87     17.78 o 
   8   8   6      193.73      175.34     32.38 o 
  -7   9   6       77.84       97.78     25.77 o 
  -6   9   6      413.11      391.06     26.59 o 
  -5   9   6       24.28       49.11     14.78 o 
  -4   9   6        0.96        7.50      9.79 o 
  -3   9   6        5.33        1.44      8.37 o 
  -2   9   6      360.21      370.05     24.39 o 
  -1   9   6       12.99       23.82     12.17 o 
   0   9   6      453.68      460.85     25.78 o 
   1   9   6      110.78      126.50     17.23 o 
   2   9   6      306.73      300.16     21.68 o 
   3   9   6      231.06      228.11     21.13 o 
   4   9   6     1198.92     1121.17     67.58 o 
   5   9   6       28.95       76.19     20.87 o 
   6   9   6        7.86       31.62     17.97 o 
  -6  10   6      258.03      334.90     54.57 o 
  -5  10   6        6.80       26.27     21.22 o 
  -4  10   6        2.91        2.24      9.74 o 
  -3  10   6       20.50       33.23     15.01 o 
  -2  10   6      181.51      235.44     25.54 o 
  -1  10   6      101.80      109.21     21.69 o 
   0  10   6      109.99      124.85     17.24 o 
   1  10   6        0.24        9.33     11.77 o 
   2  10   6       41.68       47.23     14.86 o 
   3  10   6       17.42       54.13     18.65 o 
   4  10   6        4.50       35.34     19.93 o 
   5  10   6        1.64       19.93     20.73 o 
  -3  11   6       47.56       63.42     19.91 o 
  -2  11   6      355.52      325.52     32.51 o 
  -1  11   6       22.71       12.97     16.09 o 
   0  11   6      212.89      203.48     27.34 o 
   1  11   6       19.98        4.94     14.88 o 
   2  11   6      108.73      138.23     24.61 o 
 -11   0   7      458.88      424.34     33.77 o 
  -9   0   7        4.12       20.02     17.61 o 
  -7   0   7     1471.27     1399.27     36.67 o 
  -5   0   7      705.28      739.21     22.50 o 
  -3   0   7       80.10       72.81      7.26 o 
  -1   0   7        2.83       16.99      7.98 o 
   1   0   7      658.58      701.45     34.14 o 
   3   0   7       21.27        3.99      5.68 o 
   5   0   7       79.70       70.64      9.93 o 
   7   0   7       40.15       58.66     20.28 o 
   9   0   7        0.21       -3.63     10.30 o 
  11   0   7        8.34        3.01     20.41 o 
 -12   1   7       65.94       94.17     21.75 o 
 -11   1   7        8.38       14.98     10.58 o 
 -10   1   7       40.44       64.45     18.21 o 
  -9   1   7      170.42      163.61     12.75 o 
  -8   1   7      525.01      510.40     15.92 o 
  -7   1   7      413.43      411.60     12.89 o 
  -6   1   7       64.90       77.33      7.35 o 
  -5   1   7      122.59      127.50      7.09 o 
  -4   1   7        0.12       11.85      6.01 o 
  -3   1   7      865.46      949.32     15.56 o 
  -2   1   7      141.24      142.97      5.46 o 
  -1   1   7     1161.56     1125.86     21.17 o 
   0   1   7       62.51       58.68      4.26 o 
   1   1   7     1574.54     1454.57     24.60 o 
   2   1   7      169.03      159.67      8.84 o 
   3   1   7     5492.80     5467.89     56.90 o 
   4   1   7      665.64      659.18     15.75 o 
   5   1   7      404.53      408.76     12.55 o 
   6   1   7      284.86      274.37     12.13 o 
   7   1   7     2461.13     2504.52     46.58 o 
   8   1   7      235.30      250.96     14.52 o 
   9   1   7      396.25      404.72     24.72 o 
  10   1   7        7.65       30.78     22.10 o 
  11   1   7      173.63      218.62     24.68 o 
 -11   2   7      416.92      422.30     24.95 o 
 -10   2   7      141.17      140.81     14.06 o 
  -9   2   7      154.00      149.27     11.68 o 
  -8   2   7      384.77      363.93     15.94 o 
  -7   2   7      510.18      518.23     17.78 o 
  -6   2   7     1794.69     1780.72     28.66 o 
  -5   2   7       11.68       12.63      5.17 o 
  -4   2   7        3.38       14.36      7.40 o 
  -3   2   7      174.16      178.04      8.56 o 
  -2   2   7     4287.82     4381.38     52.72 o 
  -1   2   7      439.09      462.94     12.21 o 
   0   2   7      136.06      127.82      4.78 o 
   1   2   7       65.73       53.44      4.52 o 
   2   2   7      140.81      154.78      6.52 o 
   3   2   7       31.59       35.02      4.35 o 
   4   2   7        7.06        8.86      6.16 o 
   5   2   7       32.14       39.42      7.50 o 
   6   2   7       17.26       48.75     19.13 o 
   7   2   7      426.15      443.06     18.40 o 
   8   2   7        5.55        4.70      7.68 o 
   9   2   7        9.51        5.97      7.85 o 
  10   2   7        6.54       26.24     18.67 o 
 -11   3   7       10.32       16.61     14.38 o 
 -10   3   7        3.89       22.29      9.90 o 
  -9   3   7      351.26      328.80     21.09 o 
  -8   3   7      651.66      611.53     21.02 o 
  -7   3   7      102.36       89.82      9.85 o 
  -6   3   7      957.27      875.88     20.88 o 
  -5   3   7       14.88       21.19      4.05 o 
  -4   3   7      867.76      853.09     20.05 o 
  -3   3   7     1798.39     1839.83     34.02 o 
  -2   3   7     2787.54     2863.93     41.06 o 
  -1   3   7     1339.57     1312.30     24.42 o 
   0   3   7      109.54      107.68      9.17 o 
   1   3   7       74.63       68.62      6.56 o 
   2   3   7      995.57      920.03     15.43 o 
   3   3   7      125.89      120.71      5.69 o 
   4   3   7      746.25      716.12     19.04 o 
   5   3   7       40.10       51.05      8.24 o 
   6   3   7     1212.93     1222.56     31.11 o 
   7   3   7      183.30      204.31     18.97 o 
   8   3   7      558.58      558.21     23.09 o 
   9   3   7       47.50       59.98     12.40 o 
  10   3   7       45.46       77.89     19.24 o 
 -11   4   7       20.50       33.80     19.49 o 
 -10   4   7       51.52       53.84     13.50 o 
  -9   4   7        3.71        1.52      8.88 o 
  -8   4   7      647.01      646.13     27.55 o 
  -7   4   7       52.19       67.19     11.35 o 
  -6   4   7      533.65      512.27     22.51 o 
  -5   4   7        7.96        3.70      5.51 o 
  -4   4   7      185.61      173.94      9.83 o 
  -3   4   7      405.81      423.63     15.05 o 
  -2   4   7     3681.41     3718.21     53.12 o 
  -1   4   7      135.30      140.73      9.55 o 
   0   4   7      167.59      176.77      9.22 o 
   1   4   7      402.21      375.68     20.44 o 
   2   4   7       61.99       47.85      4.34 o 
   3   4   7      165.84      149.35      9.65 o 
   4   4   7        5.85       22.77      9.32 o 
   5   4   7        5.66       -5.37      8.04 o 
   6   4   7      699.20      687.14     21.44 o 
   7   4   7       25.78       40.56      9.80 o 
   8   4   7      401.71      407.35     20.17 o 
   9   4   7       76.79       84.74     14.71 o 
  10   4   7      113.77      107.59     19.18 o 
 -10   5   7       87.63       92.18     17.23 o 
  -9   5   7       34.50       48.48     12.94 o 
  -8   5   7      112.70      128.51     15.40 o 
  -7   5   7       25.64       23.36      9.93 o 
  -6   5   7      381.28      354.58     20.63 o 
  -5   5   7       27.30       43.33     10.18 o 
  -4   5   7      340.90      327.58     13.55 o 
  -3   5   7      333.49      336.65     13.42 o 
  -2   5   7     2762.47     2712.25     45.10 o 
  -1   5   7      400.86      427.70     15.53 o 
   0   5   7       48.65       43.61      7.40 o 
   1   5   7      278.77      248.08     11.54 o 
   2   5   7     1073.74     1062.97     31.03 o 
   3   5   7      155.24      135.61      9.71 o 
   4   5   7     1115.74     1017.17     32.44 o 
   5   5   7        1.38        9.09      6.48 o 
   6   5   7      896.58      853.54     27.45 o 
   7   5   7       21.85       29.83      9.31 o 
   8   5   7      651.78      655.67     30.40 o 
   9   5   7       43.04       37.54     13.28 o 
 -10   6   7       53.85       55.62     24.79 o 
  -9   6   7       13.99       47.33     21.55 o 
  -8   6   7      149.99      162.43     18.14 o 
  -7   6   7       39.01       45.04     12.83 o 
  -6   6   7      607.28      618.89     27.84 o 
  -5   6   7        1.25        3.16      9.59 o 
  -4   6   7       22.64       34.39      9.80 o 
  -3   6   7      106.89      101.63     11.71 o 
  -2   6   7     1988.58     2073.57     40.08 o 
  -1   6   7       22.61       27.73      7.83 o 
   0   6   7       10.10       11.46      6.41 o 
   1   6   7       24.75       13.76      8.99 o 
   2   6   7      111.64      102.88     14.91 o 
   3   6   7       84.49      107.10     14.88 o 
   4   6   7        8.23        3.65      5.68 o 
   5   6   7       40.48       42.33      9.47 o 
   6   6   7       19.87       26.64     10.14 o 
   7   6   7      177.21      183.06     18.76 o 
   8   6   7        3.13       39.05     14.59 o 
   9   6   7        4.76        0.19     11.95 o 
  -9   7   7        0.07       30.61     34.27 o 
  -8   7   7       50.06       71.08     16.53 o 
  -7   7   7       13.89       18.08     10.92 o 
  -6   7   7      101.80      108.78     16.13 o 
  -5   7   7       52.92       59.91     13.67 o 
  -4   7   7        0.01        4.71      8.49 o 
  -3   7   7      166.67      147.57     11.96 o 
  -2   7   7       79.41       95.97     10.37 o 
  -1   7   7      496.02      461.88     18.75 o 
   0   7   7        2.91       27.00     11.56 o 
   1   7   7      117.13      116.92     13.42 o 
   2   7   7     1313.65     1324.28     39.78 o 
   3   7   7      908.33      894.36     33.02 o 
   4   7   7      527.22      533.05     29.67 o 
   5   7   7      213.26      214.32     20.06 o 
   6   7   7      931.00      914.07     38.83 o 
   7   7   7      336.38      318.19     30.95 o 
   8   7   7      244.72      230.36     28.52 o 
  -8   8   7      179.20      270.02     52.13 o 
  -7   8   7      375.38      367.54     36.10 o 
  -6   8   7      202.19      179.74     20.11 o 
  -5   8   7       60.10       61.44     14.69 o 
  -4   8   7      112.96      130.70     19.11 o 
  -3   8   7      241.29      253.17     20.76 o 
  -2   8   7       39.06       69.21     12.81 o 
  -1   8   7       44.94       40.74     10.47 o 
   0   8   7      166.67      174.17     30.49 o 
   1   8   7       16.34       51.09     12.52 o 
   2   8   7       27.54       40.75     13.74 o 
   3   8   7       25.98       43.70     19.66 o 
   4   8   7      181.59      189.78     26.91 o 
   5   8   7        0.09       20.10     13.37 o 
   6   8   7       22.25       69.66     20.72 o 
   7   8   7        3.75       59.77     20.72 o 
  -7   9   7      475.27      498.16     41.68 o 
  -6   9   7        9.38       32.49     15.16 o 
  -5   9   7        0.53       33.27     28.02 o 
  -4   9   7       66.21      109.38     18.53 o 
  -3   9   7      233.16      285.31     26.32 o 
  -2   9   7       23.19       15.13     11.95 o 
  -1   9   7      104.09      136.00     15.93 o 
   0   9   7       34.17       38.03     12.46 o 
   1   9   7      220.33      234.84     21.29 o 
   2   9   7      152.98      148.20     18.89 o 
   3   9   7      573.31      557.11     31.97 o 
   4   9   7        1.38       -2.29     12.26 o 
   5   9   7        5.14        0.95     10.06 o 
   6   9   7      161.15      178.28     36.27 o 
  -5  10   7        0.68       17.50     13.40 o 
  -4  10   7        0.00       40.32     18.40 o 
  -3  10   7      498.02      446.47     34.84 o 
  -2  10   7       51.89       65.07     19.28 o 
  -1  10   7        2.23       35.26     24.42 o 
   0  10   7       30.93       59.57     15.51 o 
   1  10   7       48.89       60.86     20.32 o 
   2  10   7       41.40       56.42     15.94 o 
   3  10   7        0.44       -2.79     13.64 o 
   4  10   7       39.46       90.41     79.20 o 
 -10   0   8      283.26      280.92     69.35 o 
  -8   0   8     4387.40     4192.88    161.70 o 
  -6   0   8       27.30       41.27     16.11 o 
  -4   0   8      799.04      830.61     22.94 o 
  -2   0   8     1200.76     1203.16     63.13 o 
   0   0   8      291.86      389.67     14.29 o 
   2   0   8      302.00      289.50     14.67 o 
   4   0   8      514.83      493.28     20.68 o 
   6   0   8      170.62      192.55     21.87 o 
   8   0   8      760.27      771.43     41.45 o 
  10   0   8        9.14       35.98     47.72 o 
 -11   1   8       26.86       44.17     15.79 o 
 -10   1   8       10.30       13.53     16.72 o 
  -9   1   8       22.02       38.64     16.43 o 
  -8   1   8      107.18      114.84     12.03 o 
  -7   1   8        0.34       12.73      6.45 o 
  -6   1   8       17.09       22.01      5.89 o 
  -5   1   8       30.94       28.41      5.08 o 
  -4   1   8       78.63       73.20      6.49 o 
  -3   1   8      225.62      218.58     11.13 o 
  -2   1   8      410.43      392.67      9.61 o 
  -1   1   8       66.37       69.64      4.99 o 
   0   1   8     2491.35     2534.94     36.75 o 
   1   1   8      228.16      241.55      8.43 o 
   2   1   8     1434.44     1446.52     22.90 o 
   3   1   8        4.48       17.93      5.43 o 
   4   1   8       83.07       99.82      7.49 o 
   5   1   8       51.10       62.68      7.00 o 
   6   1   8     2310.75     2310.25     44.56 o 
   7   1   8      210.76      218.03     13.65 o 
   8   1   8      163.92      168.10     14.16 o 
   9   1   8       18.45       39.84     12.32 o 
  10   1   8      138.15      126.30     16.91 o 
 -11   2   8        3.18       51.96     16.50 o 
 -10   2   8        5.76        7.43     11.16 o 
  -9   2   8      712.31      687.26     22.89 o 
  -8   2   8     2282.00     2136.07     42.11 o 
  -7   2   8      434.33      417.78     15.36 o 
  -6   2   8      113.94      104.05      9.79 o 
  -5   2   8      320.84      305.08     10.16 o 
  -4   2   8     1069.54     1111.29     23.60 o 
  -3   2   8     2111.87     1950.06     32.49 o 
  -2   2   8     1489.88     1476.91     30.85 o 
  -1   2   8      262.39      270.47     10.56 o 
   0   2   8      452.97      410.78     12.61 o 
   1   2   8        9.98       30.22     10.77 o 
   2   2   8     1091.58     1042.87     18.58 o 
   3   2   8      927.56      861.84     20.00 o 
   4   2   8       24.93       33.39      5.31 o 
   5   2   8       88.43       98.70      9.42 o 
   6   2   8       53.01       68.50      9.68 o 
   7   2   8       67.19       63.12     11.12 o 
   8   2   8       51.23       47.96     16.38 o 
   9   2   8      186.93      178.66     18.72 o 
  10   2   8      110.30      102.31     18.83 o 
 -11   3   8        6.67       29.16     18.62 o 
 -10   3   8        2.89       -4.82     10.56 o 
  -9   3   8        8.59        1.38      8.64 o 
  -8   3   8       19.70       34.18     13.90 o 
  -7   3   8      148.57      143.55     13.67 o 
  -6   3   8      223.09      212.71     12.30 o 
  -5   3   8        0.66        7.11      6.52 o 
  -4   3   8       72.93       87.09      8.68 o 
  -3   3   8      163.18      157.18     10.86 o 
  -2   3   8      907.13      900.95     21.30 o 
  -1   3   8      386.30      373.93     13.09 o 
   0   3   8      839.02      890.10     20.35 o 
   1   3   8      281.46      280.95     11.61 o 
   2   3   8      505.65      480.66     14.44 o 
   3   3   8      131.86      136.43     10.38 o 
   4   3   8        7.64       29.22      7.74 o 
   5   3   8      244.55      226.46     14.28 o 
   6   3   8       74.56       90.21     10.53 o 
   7   3   8      291.59      276.27     16.26 o 
   8   3   8        1.67        4.96     11.01 o 
   9   3   8       14.88       18.41     10.22 o 
  10   3   8       87.91      107.78     22.50 o 
 -10   4   8        0.01       28.76     16.97 o 
  -9   4   8      561.74      554.23     28.35 o 
  -8   4   8       35.95       57.26     12.54 o 
  -7   4   8      623.78      580.61     27.44 o 
  -6   4   8        2.28        3.82      8.67 o 
  -5   4   8      204.64      205.43     12.35 o 
  -4   4   8      110.00      110.18     10.09 o 
  -3   4   8     3934.31     3920.10     59.20 o 
  -2   4   8       23.77       25.21      9.75 o 
  -1   4   8      103.61      130.63      9.81 o 
   0   4   8      144.31      148.05     10.22 o 
   1   4   8     2378.57     2281.99     38.77 o 
   2   4   8       72.80       67.05     11.58 o 
   3   4   8     1220.69     1067.85     34.50 o 
   4   4   8       31.64       38.12      8.64 o 
   5   4   8       92.12       84.90     10.15 o 
   6   4   8        1.26       -1.08      6.74 o 
   7   4   8      422.80      376.92     20.48 o 
   8   4   8       24.59       45.43     11.07 o 
   9   4   8      216.39      184.05     24.51 o 
 -10   5   8        5.52       19.54     13.55 o 
  -9   5   8       23.32       28.80     12.63 o 
  -8   5   8       31.42       53.03     16.19 o 
  -7   5   8        7.77       -0.73      8.07 o 
  -6   5   8        1.81       13.01     16.29 o 
  -5   5   8       98.23      111.18     20.41 o 
  -4   5   8        0.28        6.14      6.67 o 
  -3   5   8      537.52      533.66     18.27 o 
  -2   5   8       16.83       23.21      7.77 o 
  -1   5   8      230.87      240.60     13.63 o 
   0   5   8      434.92      416.47     16.43 o 
   1   5   8      568.03      547.65     19.00 o 
   2   5   8      134.18      115.17     12.89 o 
   3   5   8      205.18      211.00     18.92 o 
   4   5   8       17.15       41.34     20.49 o 
   5   5   8      111.56      109.54     11.76 o 
   6   5   8       55.93       65.37     10.57 o 
   7   5   8      300.63      312.05     20.39 o 
   8   5   8       65.44       63.91     19.77 o 
   9   5   8        0.16       63.10     48.48 o 
  -9   6   8      384.04      380.11     28.30 o 
  -8   6   8      238.44      251.10     34.08 o 
  -7   6   8       37.34       43.00     14.20 o 
  -6   6   8       22.43       47.69     15.37 o 
  -5   6   8      106.49      119.62     15.30 o 
  -4   6   8        0.15       30.61     12.00 o 
  -3   6   8      236.32      238.64     19.35 o 
  -2   6   8      527.83      520.19     24.23 o 
  -1   6   8       33.16       45.60      9.54 o 
   0   6   8        5.36       24.79     11.56 o 
   1   6   8      238.62      244.93     17.60 o 
   2   6   8      788.14      756.12     28.28 o 
   3   6   8      416.70      396.03     21.71 o 
   4   6   8      162.31      158.29     17.03 o 
   5   6   8       79.77      105.45     15.88 o 
   6   6   8       39.91       43.13     12.26 o 
   7   6   8       29.08       53.65     17.83 o 
   8   6   8      183.56      150.27     25.08 o 
  -8   7   8       20.44       45.86     15.10 o 
  -7   7   8       15.98       24.83     13.33 o 
  -6   7   8       60.76       84.74     15.16 o 
  -5   7   8        4.23       38.28     12.89 o 
  -4   7   8       29.32       25.41     11.11 o 
  -3   7   8       32.56       44.90     12.28 o 
  -2   7   8       76.34       66.18     10.85 o 
  -1   7   8      238.92      208.59     15.06 o 
   0   7   8      533.69      527.85     32.04 o 
   1   7   8      386.24      391.72     22.14 o 
   2   7   8       89.08      123.16     15.38 o 
   3   7   8      479.43      482.51     25.57 o 
   4   7   8       18.68       32.11     12.14 o 
   5   7   8      346.70      329.73     24.93 o 
   6   7   8      252.06      263.26     56.57 o 
   7   7   8      709.36      660.56     44.05 o 
  -7   8   8       46.62       91.56     17.60 o 
  -6   8   8        0.06        1.36     19.34 o 
  -5   8   8       46.40       77.85     15.49 o 
  -4   8   8      340.14      347.97     24.22 o 
  -3   8   8        3.04      -11.50     13.62 o 
  -2   8   8      367.92      340.66     22.26 o 
  -1   8   8       33.10       35.25     11.81 o 
   0   8   8        6.27       29.21     11.57 o 
   1   8   8       34.72       44.40     12.80 o 
   2   8   8      218.97      190.73     19.96 o 
   3   8   8       99.02      111.39     18.61 o 
   4   8   8      155.20      132.53     18.91 o 
   5   8   8      197.59      186.25     25.44 o 
   6   8   8        6.66       38.08     17.76 o 
  -6   9   8       53.96       43.19     15.02 o 
  -5   9   8       42.05       64.19     18.98 o 
  -4   9   8       22.13       57.75     19.67 o 
  -3   9   8       37.30       34.63     13.98 o 
  -2   9   8      165.62      177.17     22.79 o 
  -1   9   8       23.69       64.89     19.28 o 
   0   9   8      172.80      188.20     22.10 o 
   1   9   8      203.00      202.99     19.73 o 
   2   9   8      345.50      324.03     25.14 o 
   3   9   8      142.86      154.64     24.87 o 
   4   9   8        8.23       56.39     59.55 o 
   5   9   8       68.14       99.54     40.68 o 
  -3  10   8       99.05      107.74     22.70 o 
  -2  10   8      316.70      335.33     31.39 o 
  -1  10   8        0.06        1.67     13.48 o 
   0  10   8      159.76      166.55     27.45 o 
   1  10   8       50.51       51.53     16.75 o 
   2  10   8       81.67      121.43     27.62 o 
 -11   0   9       66.37       70.08     36.10 o 
  -9   0   9      682.70      609.27     37.31 o 
  -7   0   9       38.37       51.09     16.03 o 
  -5   0   9     1381.33     1342.47     35.50 o 
  -3   0   9     1395.12     1397.63     53.22 o 
  -1   0   9      982.94      968.05     38.58 o 
   1   0   9        6.10        6.42      5.87 o 
   3   0   9       24.64       26.54      8.88 o 
   5   0   9      428.48      420.42     23.30 o 
   7   0   9      159.27      173.34     20.79 o 
   9   0   9       30.68       88.97     22.34 o 
 -11   1   9       25.03       73.89     26.57 o 
 -10   1   9       27.21       39.85     16.47 o 
  -9   1   9      118.40      145.47     16.09 o 
  -8   1   9      228.76      215.05     16.90 o 
  -7   1   9      100.61      100.35     11.34 o 
  -6   1   9       27.86       38.15      6.60 o 
  -5   1   9       56.63       58.88     10.85 o 
  -4   1   9       53.33       56.39      5.89 o 
  -3   1   9        0.39        7.26      6.89 o 
  -2   1   9      267.28      266.70      8.68 o 
  -1   1   9        4.16        6.34      3.79 o 
   0   1   9       44.53       50.91      5.90 o 
   1   1   9      703.07      702.55     22.70 o 
   2   1   9      126.71      110.71      7.52 o 
   3   1   9       13.85       14.15      5.41 o 
   4   1   9       65.23       57.68      7.04 o 
   5   1   9     3004.80     2855.70     56.43 o 
   6   1   9        9.40       14.14      8.56 o 
   7   1   9        5.15       31.59      9.65 o 
   8   1   9      118.51      137.69     17.00 o 
   9   1   9      332.86      289.32     22.12 o 
 -10   2   9      272.99      247.11     23.68 o 
  -9   2   9       37.23       67.88     14.95 o 
  -8   2   9      801.22      715.94     27.14 o 
  -7   2   9       18.79       14.20     10.02 o 
  -6   2   9      519.36      511.14     18.05 o 
  -5   2   9      364.75      378.01     19.29 o 
  -4   2   9     2318.08     2258.45     40.49 o 
  -3   2   9     1303.83     1257.05     26.78 o 
  -2   2   9       33.55       41.35      8.08 o 
  -1   2   9      846.39      838.01     20.49 o 
   0   2   9      910.36      861.73     20.32 o 
   1   2   9      716.74      664.22     17.50 o 
   2   2   9      238.27      206.41      8.95 o 
   3   2   9        0.64        3.24      4.23 o 
   4   2   9       51.23       55.94      8.25 o 
   5   2   9      348.59      348.64     16.01 o 
   6   2   9      195.14      197.16     14.44 o 
   7   2   9        3.20       15.94     11.81 o 
   8   2   9       99.82      106.95     14.14 o 
   9   2   9        0.35       -5.22     10.19 o 
 -10   3   9       89.66       98.53     16.02 o 
  -9   3   9      283.93      266.37     20.97 o 
  -8   3   9        0.18       15.65     10.73 o 
  -7   3   9        0.66       13.68     17.46 o 
  -6   3   9      133.63      119.20     11.61 o 
  -5   3   9        1.76       11.92     10.27 o 
  -4   3   9       53.43       65.47      9.06 o 
  -3   3   9      260.60      261.31     14.08 o 
  -2   3   9        5.68        5.03      5.30 o 
  -1   3   9      235.87      222.47     12.56 o 
   0   3   9       10.86       22.51      6.76 o 
   1   3   9      168.14      192.49     11.10 o 
   2   3   9        8.29       22.21      9.99 o 
   3   3   9      107.58       97.62     11.72 o 
   4   3   9       10.75       31.84      7.72 o 
   5   3   9      403.62      411.59     17.89 o 
   6   3   9      463.05      458.54     22.23 o 
   7   3   9       88.14       86.78     13.48 o 
   8   3   9      188.88      214.07     17.96 o 
   9   3   9       98.67      116.33     33.36 o 
 -10   4   9      192.39      207.75     29.21 o 
  -9   4   9       12.92       56.21     17.10 o 
  -8   4   9      483.35      455.06     26.00 o 
  -7   4   9        3.25       27.86     13.21 o 
  -6   4   9      270.00      274.46     19.06 o 
  -5   4   9      135.79      117.74     11.46 o 
  -4   4   9     1813.61     1739.46     37.26 o 
  -3   4   9       56.16       61.02      8.48 o 
  -2   4   9        7.89        3.84      5.63 o 
  -1   4   9      137.29      149.21     11.37 o 
   0   4   9     2823.89     2736.82     47.51 o 
   1   4   9       65.16       76.01      8.72 o 
   2   4   9     1051.59      987.97     30.61 o 
   3   4   9        4.10       -5.54      7.79 o 
   4   4   9      349.01      363.52     21.05 o 
   5   4   9       30.56       37.49     11.29 o 
   6   4   9      278.79      287.15     21.42 o 
   7   4   9       29.87       30.41     13.16 o 
   8   4   9       82.21       78.02     17.60 o 
  -9   5   9      279.51      288.85     23.71 o 
  -8   5   9        8.84       26.74     22.36 o 
  -7   5   9       41.16      103.99     16.35 o 
  -6   5   9       81.01       60.09     13.33 o 
  -5   5   9       18.91       11.98      9.22 o 
  -4   5   9       29.60       40.49      9.58 o 
  -3   5   9        1.43       12.74      7.26 o 
  -2   5   9       12.85       33.28      7.79 o 
  -1   5   9        2.91        4.22      9.69 o 
   0   5   9      433.86      438.54     23.01 o 
   1   5   9        0.01        2.74      7.83 o 
   2   5   9       27.80       33.12     10.33 o 
   3   5   9        2.20        2.07      8.35 o 
   4   5   9       25.90       48.42     12.56 o 
   5   5   9       43.77       48.77     13.32 o 
   6   5   9      412.28      411.82     29.10 o 
   7   5   9        0.20        4.76     11.42 o 
   8   5   9      107.51      109.28     24.92 o 
  -9   6   9        1.59       43.00     26.69 o 
  -8   6   9      661.34      623.32     47.14 o 
  -7   6   9       59.79       54.03     14.50 o 
  -6   6   9      182.26      190.11     18.73 o 
  -5   6   9       24.60       61.49     14.38 o 
  -4   6   9      568.83      583.71     28.15 o 
  -3   6   9        2.28       10.86      9.42 o 
  -2   6   9      118.39      130.99     11.96 o 
  -1   6   9       56.79       73.43     10.16 o 
   0   6   9      527.98      527.54     24.53 o 
   1   6   9       69.51       70.78     16.75 o 
   2   6   9      121.25      102.71     19.92 o 
   3   6   9       91.55       86.04     15.20 o 
   4   6   9       80.49       76.34     14.10 o 
   5   6   9       70.05       96.32     16.94 o 
   6   6   9      210.04      221.87     31.58 o 
   7   6   9       57.85       59.21     29.81 o 
  -8   7   9       33.28       30.36     14.54 o 
  -7   7   9       13.39       34.27     15.41 o 
  -6   7   9        3.07       12.83     15.42 o 
  -5   7   9        5.36       -4.52      9.62 o 
  -4   7   9        1.04       10.85     19.58 o 
  -3   7   9        3.16        6.64      9.70 o 
  -2   7   9       46.78       26.58      9.14 o 
  -1   7   9      119.81      106.36     12.82 o 
   0   7   9      318.39      346.96     22.24 o 
   1   7   9      103.74      107.75     17.25 o 
   2   7   9      247.99      248.29     20.23 o 
   3   7   9       31.92       65.40     14.92 o 
   4   7   9      128.62      166.68     21.80 o 
   5   7   9      297.93      330.53     26.28 o 
   6   7   9      528.27      515.32     37.02 o 
  -6   8   9        2.79       17.25     15.20 o 
  -5   8   9      339.61      342.17     26.99 o 
  -4   8   9      125.09      157.12     20.81 o 
  -3   8   9      398.79      424.19     28.33 o 
  -2   8   9        7.63        6.94     12.41 o 
  -1   8   9      182.37      164.96     17.96 o 
   0   8   9       10.45       27.90     13.96 o 
   1   8   9       37.02       53.80     13.85 o 
   2   8   9        1.50        9.85     14.27 o 
   3   8   9       52.54       60.83     15.23 o 
   4   8   9      107.31       99.46     19.40 o 
   5   8   9       36.40       38.98     19.47 o 
  -5   9   9       16.28       48.51     19.33 o 
  -4   9   9       16.60       47.58     19.49 o 
  -3   9   9        3.57       36.33     20.74 o 
  -2   9   9       55.08       80.03     23.62 o 
  -1   9   9       21.02       26.05     16.43 o 
   0   9   9        2.50       11.07     12.55 o 
   1   9   9       72.27       81.14     17.14 o 
   2   9   9      219.69      226.81     26.58 o 
   3   9   9        2.00       -3.90     11.54 o 
 -10   0  10      243.25      268.65     49.14 o 
  -8   0  10       10.75       29.61     11.48 o 
  -6   0  10      644.74      676.14     51.94 o 
  -4   0  10      115.49      109.41     11.90 o 
  -2   0  10      440.22      460.48     37.35 o 
   0   0  10      226.71      230.76     15.12 o 
   2   0  10      233.42      276.71     24.94 o 
   4   0  10     1595.21     1504.51     87.11 o 
   6   0  10      165.37      195.32     22.28 o 
   8   0  10      285.47      295.07     30.09 o 
 -10   1  10      721.77      632.87     50.50 o 
  -9   1  10        2.36       20.07     20.51 o 
  -8   1  10      123.34      121.96     14.77 o 
  -7   1  10       75.71       81.29     10.43 o 
  -6   1  10      156.81      173.32     16.25 o 
  -5   1  10       39.52       46.84      8.70 o 
  -4   1  10      261.48      223.18     11.58 o 
  -3   1  10      115.71      115.15      9.62 o 
  -2   1  10       22.60       23.18      8.62 o 
  -1   1  10       40.45       29.49      6.42 o 
   0   1  10      190.33      228.90     11.92 o 
   1   1  10       25.62       19.09      5.31 o 
   2   1  10      200.48      205.67     10.62 o 
   3   1  10      122.53      129.84     12.12 o 
   4   1  10      793.94      765.81     20.20 o 
   5   1  10      249.79      277.08     15.98 o 
   6   1  10       73.26      108.24     18.10 o 
   7   1  10       35.13       81.20     14.76 o 
   8   1  10      771.70      780.17     33.78 o 
   9   1  10       64.35      102.05     20.93 o 
 -10   2  10      139.70      151.72     38.23 o 
  -9   2  10       76.91      106.21     18.16 o 
  -8   2  10        0.01        1.16      8.58 o 
  -7   2  10      331.64      316.29     18.86 o 
  -6   2  10        1.39       -4.02      6.94 o 
  -5   2  10      540.66      548.84     20.06 o 
  -4   2  10        5.13       18.13     10.59 o 
  -3   2  10        4.08        1.46      5.92 o 
  -2   2  10      152.21      176.82     11.92 o 
  -1   2  10      292.16      300.57     13.28 o 
   0   2  10     1361.78     1380.79     29.73 o 
   1   2  10      153.54      155.63     10.08 o 
   2   2  10        9.20       23.18     10.97 o 
   3   2  10      114.91      115.10      8.54 o 
   4   2  10     1555.05     1464.64     33.43 o 
   5   2  10        1.64       26.00      9.22 o 
   6   2  10       19.59       22.13      9.22 o 
   7   2  10       23.68       52.33     11.59 o 
   8   2  10      149.65      141.38     17.00 o 
 -10   3  10      118.29      131.14     25.35 o 
  -9   3  10       88.48      101.24     17.59 o 
  -8   3  10       60.20       86.20     16.83 o 
  -7   3  10       19.88       57.27     13.58 o 
  -6   3  10        4.60        4.69      8.43 o 
  -5   3  10       76.26       71.05     10.84 o 
  -4   3  10        9.84        2.03      5.61 o 
  -3   3  10        0.02        8.25      9.48 o 
  -2   3  10       59.08       53.66      8.73 o 
  -1   3  10       54.86       68.96      8.82 o 
   0   3  10      120.54      104.46     10.74 o 
   1   3  10      176.55      146.16     10.10 o 
   2   3  10        0.53       14.43     10.25 o 
   3   3  10       19.76       16.20      8.87 o 
   4   3  10       13.17       29.20     10.69 o 
   5   3  10      125.61      148.50     15.66 o 
   6   3  10        0.55       15.26     11.27 o 
   7   3  10       29.28       47.79     14.25 o 
   8   3  10      114.35      124.55     21.81 o 
  -9   4  10      168.96      153.85     18.64 o 
  -8   4  10        8.50       27.81     15.27 o 
  -7   4  10       39.13       47.40     13.46 o 
  -6   4  10       93.73       99.88     14.97 o 
  -5   4  10       63.23       76.32     10.33 o 
  -4   4  10       92.98      104.33     12.36 o 
  -3   4  10       20.10       31.77      8.88 o 
  -2   4  10       70.82       73.99      9.99 o 
  -1   4  10     1237.91     1189.00     29.83 o 
   0   4  10      541.37      564.68     19.61 o 
   1   4  10      144.17      120.85     12.68 o 
   2   4  10        1.80        8.49      8.96 o 
   3   4  10      462.17      417.97     22.48 o 
   4   4  10       81.80      101.63     14.46 o 
   5   4  10      185.52      194.08     18.70 o 
   6   4  10        0.10       50.06     17.70 o 
   7   4  10       31.93       34.06     14.27 o 
   8   4  10       13.60       40.65     28.78 o 
  -9   5  10      220.11      252.79     24.36 o 
  -8   5  10       68.27       79.50     17.01 o 
  -7   5  10      134.96      141.27     17.45 o 
  -6   5  10        7.01       15.90     12.25 o 
  -5   5  10       14.64        8.00      9.19 o 
  -4   5  10      183.19      204.09     14.74 o 
  -3   5  10       34.68       41.30      9.25 o 
  -2   5  10      254.11      279.66     16.24 o 
  -1   5  10      587.14      567.65     24.43 o 
   0   5  10        4.58        7.51      7.02 o 
   1   5  10        5.75        2.41      7.61 o 
   2   5  10      180.74      194.98     16.69 o 
   3   5  10      133.69      112.14     15.55 o 
   4   5  10        1.49        3.58      8.93 o 
   5   5  10      190.19      181.65     18.14 o 
   6   5  10       68.84       60.76     15.43 o 
   7   5  10       37.68       49.98     15.98 o 
  -8   6  10        1.09       13.63     32.80 o 
  -7   6  10      111.14      129.87     19.21 o 
  -6   6  10       83.12       77.92     15.99 o 
  -5   6  10      496.90      518.17     28.39 o 
  -4   6  10       77.03      102.26     15.08 o 
  -3   6  10       26.18       26.01      9.38 o 
  -2   6  10       62.24       61.60     10.81 o 
  -1   6  10      540.76      538.14     22.27 o 
   0   6  10       39.38       45.27     11.36 o 
   1   6  10        1.24       16.38     16.03 o 
   2   6  10       16.17       24.95     11.75 o 
   3   6  10      374.10      372.88     24.63 o 
   4   6  10      343.69      328.38     26.41 o 
   5   6  10      129.89      140.61     25.46 o 
   6   6  10       14.07        2.34     11.74 o 
  -7   7  10      250.65      245.69     29.74 o 
  -6   7  10       26.76       32.53     15.07 o 
  -5   7  10       66.58       87.30     16.27 o 
  -4   7  10       46.04       31.70     15.68 o 
  -3   7  10      152.82      141.07     17.97 o 
  -2   7  10       50.75       50.16     17.65 o 
  -1   7  10       39.13       41.91     13.25 o 
   0   7  10      215.68      217.11     19.70 o 
   1   7  10       83.42       93.37     15.57 o 
   2   7  10      233.50      221.24     20.43 o 
   3   7  10      230.87      221.90     21.11 o 
   4   7  10      240.36      235.34     24.11 o 
   5   7  10      569.77      522.68     31.43 o 
  -5   8  10      173.11      174.58     21.88 o 
  -4   8  10       63.37       70.43     17.36 o 
  -3   8  10       67.67       68.09     17.52 o 
  -2   8  10       94.25       93.62     20.51 o 
  -1   8  10       18.77       47.18     13.05 o 
   0   8  10      137.62      129.28     18.65 o 
   1   8  10       45.19       56.05     16.74 o 
   2   8  10        6.47       24.06     13.98 o 
   3   8  10       15.06       42.81     16.46 o 
   4   8  10      301.69      278.36     29.90 o 
  -3   9  10       21.80       23.48     23.62 o 
  -2   9  10       26.92       42.59     32.10 o 
  -1   9  10       12.11       21.79     18.14 o 
   0   9  10        2.29       -4.88     14.50 o 
   1   9  10       51.14       52.07     17.27 o 
  -9   0  11      432.61      456.07     62.41 o 
  -7   0  11       78.14       74.64     17.50 o 
  -5   0  11      322.45      345.02     27.63 o 
  -3   0  11       24.07       44.71     15.45 o 
  -1   0  11      316.61      353.25     25.11 o 
   1   0  11        8.39       14.88      7.68 o 
   3   0  11      585.56      545.89     25.24 o 
   5   0  11       62.61       85.65     17.64 o 
   7   0  11      810.20      790.21     53.77 o 
  -9   1  11       54.64       46.89     22.15 o 
  -8   1  11        2.47       14.28     16.06 o 
  -7   1  11      189.35      184.15     16.44 o 
  -6   1  11       20.19       11.26      8.34 o 
  -5   1  11      155.10      150.92     12.55 o 
  -4   1  11        0.16       25.00     10.22 o 
  -3   1  11       37.24       46.30     12.10 o 
  -2   1  11      422.71      393.67     18.91 o 
  -1   1  11       13.96       41.32      9.67 o 
   0   1  11       11.56       27.08      9.30 o 
   1   1  11        0.44        2.07      6.16 o 
   2   1  11       14.17       42.01      7.94 o 
   3   1  11       99.06      106.02     10.84 o 
   4   1  11       41.14       41.91      9.53 o 
   5   1  11      342.59      326.94     27.11 o 
   6   1  11       35.25       51.21     18.56 o 
   7   1  11      313.41      277.02     24.63 o 
   8   1  11       78.35       91.66     19.30 o 
  -9   2  11       50.25       42.49     21.81 o 
  -8   2  11        3.55       47.66     17.54 o 
  -7   2  11      108.37       81.16     13.55 o 
  -6   2  11      543.18      515.13     20.98 o 
  -5   2  11        9.23        9.04      7.75 o 
  -4   2  11       39.29       54.33     13.86 o 
  -3   2  11       45.01       47.94      8.51 o 
  -2   2  11     1113.84     1105.71     28.22 o 
  -1   2  11       36.44       48.71      8.91 o 
   0   2  11       23.67       54.50     11.57 o 
   1   2  11       36.09       29.67      9.03 o 
   2   2  11       27.55       39.09      8.08 o 
   3   2  11      398.67      423.34     20.67 o 
   4   2  11       25.26       30.38     10.67 o 
   5   2  11      222.97      231.89     19.50 o 
   6   2  11      240.45      267.94     20.07 o 
   7   2  11       94.67       82.86     19.32 o 
  -9   3  11       19.35        0.20     11.09 o 
  -8   3  11        5.10       15.17     19.32 o 
  -7   3  11       87.22       68.59     14.05 o 
  -6   3  11       15.78       26.33     12.16 o 
  -5   3  11        9.56       34.90     14.83 o 
  -4   3  11       22.98       27.22      9.16 o 
  -3   3  11        8.19       20.77      9.99 o 
  -2   3  11      356.84      299.17     15.81 o 
  -1   3  11       67.11       67.74     11.03 o 
   0   3  11       26.44       22.15      7.69 o 
   1   3  11        9.40        9.49     10.51 o 
   2   3  11        8.11        0.41      6.43 o 
   3   3  11        0.94       14.89     22.60 o 
   4   3  11        9.94       17.11     11.51 o 
   5   3  11       50.41       59.92     13.50 o 
   6   3  11      110.18      156.71     19.85 o 
   7   3  11        6.35       12.86     13.17 o 
  -8   4  11       75.74       83.76     17.46 o 
  -7   4  11       40.77       73.00     14.94 o 
  -6   4  11      284.84      239.99     28.30 o 
  -5   4  11       65.26       58.89     12.83 o 
  -4   4  11        5.06        2.19      6.16 o 
  -3   4  11       79.19       79.40     12.09 o 
  -2   4  11     1299.51     1265.78     34.08 o 
  -1   4  11      236.41      259.61     16.63 o 
   0   4  11        0.05       29.05     15.86 o 
   1   4  11        0.30       -3.64      7.82 o 
   2   4  11      312.81      286.54     19.97 o 
   3   4  11      164.24      172.04     18.93 o 
   4   4  11      339.80      321.83     22.47 o 
   5   4  11       72.23       58.02     15.81 o 
   6   4  11       97.67      101.26     18.76 o 
   7   4  11        9.02       48.76     21.89 o 
  -8   5  11       18.65       51.95     23.43 o 
  -7   5  11        0.46       56.31     16.42 o 
  -6   5  11      170.19      192.92     20.27 o 
  -5   5  11        0.35        3.61     10.72 o 
  -4   5  11        9.53       20.13     19.46 o 
  -3   5  11       38.71       44.21      9.09 o 
  -2   5  11      193.77      187.33     18.73 o 
  -1   5  11      103.41       97.79     12.28 o 
   0   5  11       52.39       72.08     13.32 o 
   1   5  11       49.12       66.50     14.04 o 
   2   5  11        1.54       48.03     19.50 o 
   3   5  11       11.34        8.22     10.95 o 
   4   5  11      145.65      153.16     19.18 o 
   5   5  11        1.02       12.62     14.82 o 
   6   5  11       48.69       41.65     15.05 o 
  -7   6  11       25.92       42.77     16.56 o 
  -6   6  11      325.50      341.61     26.15 o 
  -5   6  11       81.62      108.39     19.80 o 
  -4   6  11       42.38       81.48     18.78 o 
  -3   6  11       12.43       36.91     14.02 o 
  -2   6  11     1182.50     1145.87     35.36 o 
  -1   6  11       24.15       23.05     11.86 o 
   0   6  11      172.96      189.87     19.43 o 
   1   6  11       47.83       66.31     16.02 o 
   2   6  11      350.81      381.29     24.39 o 
   3   6  11       78.21      118.69     18.50 o 
   4   6  11      431.63      398.22     27.84 o 
   5   6  11        0.05       17.81     14.53 o 
  -5   7  11       68.56       84.33     19.10 o 
  -4   7  11        1.83       -3.65     11.17 o 
  -3   7  11        6.23       12.21     12.30 o 
  -2   7  11      175.28      168.59     25.40 o 
  -1   7  11       52.47       53.54     13.26 o 
   0   7  11       13.79       47.67     14.71 o 
   1   7  11        0.90       33.87     24.66 o 
   2   7  11       20.12       42.26     24.91 o 
   3   7  11       54.40       79.37     18.09 o 
   4   7  11      253.13      280.71     26.37 o 
  -3   8  11       42.90       72.25     24.87 o 
  -2   8  11      105.18       99.25     23.05 o 
  -1   8  11      164.84      203.27     26.78 o 
   0   8  11       53.37       46.06     14.41 o 
   1   8  11        1.16       -0.07     10.91 o 
   2   8  11       25.14       19.50     17.31 o 
  -8   0  12      383.25      325.22     49.67 o 
  -6   0  12       85.91       60.40     20.95 o 
  -4   0  12        0.09        9.71     12.88 o 
  -2   0  12      636.16      729.37     39.71 o 
   0   0  12       34.25       30.79     12.22 o 
   2   0  12      511.47      509.58     30.71 o 
   4   0  12      183.51      186.41     22.79 o 
   6   0  12      544.29      502.67     52.56 o 
  -8   1  12      641.05      556.97     40.94 o 
  -7   1  12        0.11       -9.43     11.78 o 
  -6   1  12       18.63       20.95     11.46 o 
  -5   1  12        0.01        6.58      9.58 o 
  -4   1  12      437.25      407.68     21.97 o 
  -3   1  12      202.66      226.02     17.00 o 
  -2   1  12       36.89       60.96     10.86 o 
  -1   1  12        0.06       -7.59      8.55 o 
   0   1  12        1.81        1.60      7.52 o 
   1   1  12      148.98      142.61     11.40 o 
   2   1  12        0.02       14.11      9.22 o 
   3   1  12        7.17       14.16      7.75 o 
   4   1  12      119.91      117.80     14.45 o 
   5   1  12       82.06       74.69     17.02 o 
   6   1  12        0.47       12.04     20.54 o 
   7   1  12       38.19       58.84     31.21 o 
  -8   2  12      137.08      113.22     24.38 o 
  -7   2  12      155.55      132.20     20.70 o 
  -6   2  12       69.13       66.57     17.32 o 
  -5   2  12        0.55       16.55     10.85 o 
  -4   2  12       55.36       77.88     11.67 o 
  -3   2  12      242.04      263.72     16.49 o 
  -2   2  12      790.65      779.75     27.07 o 
  -1   2  12      307.47      325.00     16.42 o 
   0   2  12       93.65       90.83     11.07 o 
   1   2  12       14.42       24.28      7.61 o 
   2   2  12      690.89      644.06     26.42 o 
   3   2  12      273.62      277.52     20.27 o 
   4   2  12       25.98       60.16     23.61 o 
   5   2  12        0.02       38.19     18.15 o 
   6   2  12      346.31      356.77     28.24 o 
  -8   3  12      283.83      271.68     28.68 o 
  -7   3  12        0.05       -8.98     12.09 o 
  -6   3  12        0.91       31.75     17.00 o 
  -5   3  12       60.42       49.88     12.26 o 
  -4   3  12       79.91      107.43     12.15 o 
  -3   3  12      102.81       93.15     12.27 o 
  -2   3  12       13.67        8.64      8.73 o 
  -1   3  12      165.47      181.34     15.66 o 
   0   3  12        1.54       23.10      8.31 o 
   1   3  12       83.09       80.73     11.25 o 
   2   3  12        0.75        9.11      9.35 o 
   3   3  12       13.88       38.01     21.81 o 
   4   3  12        1.69       -5.97     10.00 o 
   5   3  12      131.01      177.30     30.03 o 
   6   3  12        2.57        4.39     27.40 o 
  -7   4  12       89.10       81.19     16.24 o 
  -6   4  12       34.04       54.88     21.89 o 
  -5   4  12        3.68      -11.03     11.03 o 
  -4   4  12        0.08       44.79     11.69 o 
  -3   4  12      659.68      643.76     25.42 o 
  -2   4  12      114.57       96.04     16.86 o 
  -1   4  12      686.59      669.18     26.24 o 
   0   4  12        0.40       14.39     12.78 o 
   1   4  12      462.86      485.85     26.93 o 
   2   4  12      129.92      131.92     19.28 o 
   3   4  12      982.84      930.70     37.25 o 
   4   4  12       13.27       48.03     15.22 o 
   5   4  12       76.53       79.62     17.13 o 
  -6   5  12       31.21       35.80     16.67 o 
  -5   5  12        1.00       17.83     16.00 o 
  -4   5  12       10.07       -7.23     10.07 o 
  -3   5  12       34.43       62.33     12.40 o 
  -2   5  12      145.86      163.89     15.36 o 
  -1   5  12       92.73       84.90     15.37 o 
   0   5  12        2.80       40.86     12.82 o 
   1   5  12       55.06       64.84     14.49 o 
   2   5  12       53.30       75.55     15.24 o 
   3   5  12       16.26       24.10     14.33 o 
   4   5  12        7.02       13.32     12.23 o 
   5   5  12      128.33      118.27     22.45 o 
  -5   6  12        1.70       16.64     15.01 o 
  -4   6  12        0.47       15.11     13.39 o 
  -3   6  12       51.56       47.35     17.48 o 
  -2   6  12       71.72       76.17     15.84 o 
  -1   6  12      348.69      313.42     27.02 o 
   0   6  12       15.91       34.59     15.02 o 
   1   6  12      196.07      211.20     22.67 o 
   2   6  12      195.36      186.92     20.42 o 
   3   6  12      885.59      863.08     43.78 o 
  -3   7  12      132.22      145.50     24.24 o 
  -2   7  12        0.02        3.11     13.49 o 
  -1   7  12        5.21        4.38     15.87 o 
   0   7  12        0.17        2.91     12.54 o 
   1   7  12       16.33        5.98     12.43 o 
   2   7  12        4.13       57.99     20.78 o 
  -7   0  13       83.15       54.63     27.67 o 
  -5   0  13       25.72       48.24     35.99 o 
  -3   0  13      659.23      649.20     41.88 o 
  -1   0  13       47.33       71.67     19.32 o 
   1   0  13      120.09      131.57     18.89 o 
   3   0  13      398.03      420.57     45.07 o 
   5   0  13      414.98      406.93     57.46 o 
  -7   1  13       27.49       20.46     16.19 o 
  -6   1  13        0.88       -2.35     10.41 o 
  -5   1  13       38.47       48.31     13.11 o 
  -4   1  13       44.29       59.50     12.48 o 
  -3   1  13      399.37      453.94     28.60 o 
  -2   1  13       77.77       99.55     13.46 o 
  -1   1  13      118.19      104.73     12.87 o 
   0   1  13        2.28        8.59     11.51 o 
   1   1  13        1.11       -3.90      9.29 o 
   2   1  13       54.45       72.33     11.71 o 
   3   1  13       23.29       31.37     14.36 o 
   4   1  13        1.88        5.13     13.19 o 
   5   1  13       50.81       79.26     23.45 o 
  -7   2  13       51.80       53.27     18.90 o 
  -6   2  13       12.24       17.67     13.97 o 
  -5   2  13        0.81       37.03     13.38 o 
  -4   2  13      324.83      320.51     22.90 o 
  -3   2  13      360.27      407.79     34.92 o 
  -2   2  13       98.72      111.85     18.59 o 
  -1   2  13        3.04       -4.89      9.67 o 
   0   2  13       56.99       73.26     12.78 o 
   1   2  13      417.83      442.99     22.49 o 
   2   2  13       74.76      108.01     18.81 o 
   3   2  13      275.73      292.31     24.55 o 
   4   2  13       20.95       22.87     24.76 o 
   5   2  13      309.35      358.93     34.45 o 
  -6   3  13        3.85       16.70     14.55 o 
  -5   3  13       47.04       65.71     18.41 o 
  -4   3  13      300.92      295.00     23.54 o 
  -3   3  13      116.22      143.27     18.88 o 
  -2   3  13       16.10        4.75      7.79 o 
  -1   3  13      214.50      189.58     14.70 o 
   0   3  13      192.90      183.04     15.09 o 
   1   3  13       51.93       57.91     13.56 o 
   2   3  13       71.91       85.92     16.31 o 
   3   3  13       22.24       21.44     12.15 o 
   4   3  13      118.95       95.22     17.75 o 
   5   3  13        0.89        3.95     18.70 o 
  -6   4  13        2.25       14.38     16.33 o 
  -5   4  13        2.17       -8.24     14.14 o 
  -4   4  13      192.97      173.88     20.09 o 
  -3   4  13       12.90       -2.19      8.83 o 
  -2   4  13       51.15       53.81     11.48 o 
  -1   4  13        0.78       26.03     21.09 o 
   0   4  13      472.10      465.61     26.89 o 
   1   4  13       36.34       42.82     13.82 o 
   2   4  13      574.39      603.96     31.52 o 
   3   4  13       11.70       24.19     13.56 o 
   4   4  13       10.22       23.10     16.39 o 
  -5   5  13        6.02       18.31     17.96 o 
  -4   5  13      221.68      210.52     32.46 o 
  -3   5  13       52.58       70.15     16.95 o 
  -2   5  13       32.56       42.50     13.75 o 
  -1   5  13        8.72       10.22     11.18 o 
   0   5  13      109.97      121.62     18.79 o 
   1   5  13       77.38       83.66     17.33 o 
   2   5  13       66.88      105.41     33.09 o 
   3   5  13       19.58       28.04     14.22 o 
  -3   6  13        0.56       56.39     19.16 o 
  -2   6  13        0.15       10.92     19.28 o 
  -1   6  13       10.66       12.51     15.55 o 
   0   6  13      109.59      115.14     18.59 o 
   1   6  13       52.12       46.00     15.51 o 
  -6   0  14        1.56      -13.33     22.65 o 
  -4   0  14        0.02       46.86     19.03 o 
  -2   0  14       34.23       19.38     14.60 o 
   0   0  14      178.35      173.66     26.07 o 
   2   0  14       60.28       64.48     28.43 o 
  -6   1  14      105.56       80.82     30.91 o 
  -5   1  14       51.99       71.99     15.66 o 
  -4   1  14      483.28      496.08     27.12 o 
  -3   1  14        8.59       33.13     17.15 o 
  -2   1  14        0.13        2.19     13.51 o 
  -1   1  14       32.73       44.76     13.34 o 
   0   1  14      265.52      289.89     20.89 o 
   1   1  14       73.86       68.78     16.57 o 
   2   1  14      214.39      224.00     21.59 o 
   3   1  14       31.61       43.37     19.01 o 
  -5   2  14       70.26       79.98     23.59 o 
  -4   2  14       19.18       23.37     13.67 o 
  -3   2  14      194.24      160.70     20.92 o 
  -2   2  14       74.51       64.85     13.84 o 
  -1   2  14       22.96       60.65     13.84 o 
   0   2  14      239.27      213.00     24.26 o 
   1   2  14        9.67       25.45     20.74 o 
   2   2  14      176.36      161.71     20.91 o 
   3   2  14        9.09        6.48     12.57 o 
  -4   3  14      116.28      105.52     21.94 o 
  -3   3  14      214.54      214.58     20.87 o 
  -2   3  14        3.59       42.26     18.14 o 
  -1   3  14       46.52       63.73     18.89 o 
   0   3  14       93.86       98.57     19.96 o 
   1   3  14      298.54      301.10     26.58 o 
   2   3  14       14.78       42.33     16.31 o 
  -3   4  14      286.30      240.53     35.42 o 
  -2   4  14        1.15       48.29     17.43 o 
  -1   4  14       50.39       34.75     16.20 o 
   0   4  14       28.55       47.89     18.01 o 
   1   4  14      250.59      260.40     35.19 o 
  -3   0  15       18.75       29.50     40.00 o 
  -1   0  15       36.95       88.10     23.47 o 
  -2   1  15      154.13      138.16     19.46 o 
  -1   1  15      207.05      209.81     22.05 o 
   0   1  15       68.39       79.40     18.65 o 
  -1   2  15        0.34      -12.39     20.35 o 
                                                 
